# Supplementary material for: 2-{[(Biphenyl-2-yl)diazen­yl]methyl­idene}-1,3,3-trimethyl­indoline
Source: Acta Crystallogr Sect E Struct Rep Online. 2011 Mar 15;67(Pt 4):o893. doi: 10.1107/S1600536811008890 (PMC3099795; doi:10.1107/S1600536811008890)
Supplement: Supplementary file 1 [file e-67-0o893-sup1.cif]

##############################################################################
###                                                                        ###
###        Electronic paper (Acta Crystallographica Section E)             ###
###                                                                        ###
##############################################################################
#                                                                            #
# This CIF contains the data in a paper accepted for publication in Acta     #
# Crystallographica Section E. It conforms to the requirements of Notes      #
# for Authors for Section E, and has been peer reviewed under the auspices   #
# of the IUCr Commission on Journals.                                        #
#                                                                            #
# Full details of the Crystallographic Information File format               #
# are given in the paper "The Crystallographic Information File (CIF):       #
# a New Standard Archive File for Crystallography" by S. R. Hall, F. H.      #
# Allen and I. D. Brown [Acta Cryst. (1991), A47, 655-685].                  #
#                                                                            #
# The current version of the core CIF dictionary is obtainable from          #
# ftp://ftp.iucr.org/pub/cif_core.dic. The current version number is 2.4.    #
#                                                                            #
# Software is freely available for graphical display of the structure(s) in  #
# this CIF.  For information consult the CIF home page http://www.iucr.org/  #
# cif/home.html                                                              #
#                                                                            #
# This file may be used for bona fide research purposes within the           #
# scientific community so long as proper attribution is given to the journal # 
# article from which it was obtained.                                        #
#                                                                            #
##############################################################################
                                             
data_global
_audit_creation_method     SHELXL
_journal_date_recd_electronic     2011-02-22
_journal_date_accepted     2011-03-08
_journal_name_full     'Acta Crystallographica, Section E'
_journal_year     2011
_journal_volume     67
_journal_issue      4
_journal_page_first     o893
_journal_page_last     o893
_journal_paper_category     QO
_journal_coeditor_code     EZ2238
_publ_contact_author_name     'Gainsford, Graeme J.'
_publ_contact_author_address
;Industrial Research Limited
 PO Box 31-310 Lower Hutt
 New Zealand
;
_publ_contact_author_email     g.gainsford@irl.cri.nz
_publ_contact_author_fax     '64(4)931 3142'
_publ_contact_author_phone     '64(4)931 3518'
_publ_section_title
;
2-{[(Biphenyl-2-yl)diazenyl]methylidene}-1,3,3-trimethylindoline
;
loop_
    _publ_author_name
    _publ_author_address
    'Gainsford, Graeme J.'
;Industrial Research Limited
 PO Box 31-310
 Lower Hutt
 New Zealand
;
    'Ashraf, Mohamed'
;Industrial Research Limited
 PO Box 31-310
 Lower Hutt
 New Zealand
;
    'Kay, Andrew J.'
;Industrial Research Limited
 PO Box 31-310
 Lower Hutt
 New Zealand
;
data_I
_audit_creation_method     SHELXL-97
_chemical_name_systematic
;
2-{[(Biphenyl-2-yl)diazenyl]methylidene}-1,3,3-trimethylindoline
;
_chemical_name_common     ?
_chemical_formula_moiety     'C24 H23 N3'
_chemical_formula_sum     'C24 H23 N3'
_chemical_formula_iupac     'C24 H23 N3'
_chemical_formula_weight     353.45
_chemical_melting_point     ?
_symmetry_cell_setting     orthorhombic
_symmetry_space_group_name_H-M     'P c a 21'
_symmetry_space_group_name_Hall     'P 2c -2ac'
loop_
    _symmetry_equiv_pos_as_xyz
    'x, y, z'
    '-x, -y, z+1/2'
    'x+1/2, -y, z'
    '-x+1/2, y, z+1/2'
_cell_length_a     14.2968(17)
_cell_length_b     8.2407(10)
_cell_length_c     16.2671(17)
_cell_angle_alpha     90.00
_cell_angle_beta     90.00
_cell_angle_gamma     90.00
_cell_volume     1916.5(4)
_cell_formula_units_Z     4
_cell_measurement_reflns_used     9914
_cell_measurement_theta_min     2.50
_cell_measurement_theta_max     27.34
_cell_measurement_temperature     116(2)
_exptl_crystal_description     needle
_exptl_crystal_colour     Red
_exptl_crystal_size_max     0.70
_exptl_crystal_size_mid     0.20
_exptl_crystal_size_min     0.10
_exptl_crystal_density_diffrn     1.225
_exptl_crystal_density_meas     ?
_exptl_crystal_density_method     'not measured'
_exptl_crystal_F_000     752
_exptl_absorpt_coefficient_mu     0.073
_exptl_absorpt_correction_type     multi-scan
_exptl_absorpt_process_details
;
[Blessing (1995) and SADABS (Bruker, 2005)]
;
_exptl_absorpt_correction_T_min     0.6396
_exptl_absorpt_correction_T_max     0.7456
_exptl_special_details
;
;
_diffrn_ambient_temperature     116(2)
_diffrn_radiation_type     MoK\a
_diffrn_radiation_wavelength     0.71073
_diffrn_radiation_monochromator     graphite
_diffrn_measurement_device_type     'Bruker APEXII CCD'
_diffrn_measurement_method     '\f and \w'
_diffrn_detector_area_resol_mean     8.333
_diffrn_reflns_number     34258
_diffrn_reflns_av_R_equivalents     0.0405
_diffrn_reflns_av_sigmaI/netI     0.0144
_diffrn_reflns_theta_min     2.47
_diffrn_reflns_theta_max     25.18
_diffrn_reflns_theta_full     25.18
_diffrn_measured_fraction_theta_max     0.997
_diffrn_measured_fraction_theta_full     0.997
_diffrn_reflns_limit_h_min     -17
_diffrn_reflns_limit_h_max     17
_diffrn_reflns_limit_k_min     -9
_diffrn_reflns_limit_k_max     9
_diffrn_reflns_limit_l_min     -19
_diffrn_reflns_limit_l_max     19
_diffrn_standards_number     0
_diffrn_standards_interval_count     ?
_diffrn_standards_interval_time     ?
_diffrn_standards_decay_%     0
_refine_special_details
;
Refinement of <i>F</i>^2^ against ALL reflections. The weighted <i>R</i>-factor
<i>wR</i> and goodness of fit <i>S</i> are based on <i>F</i>^2^, conventional
<i>R</i>-factors <i>R</i> are based on <i>F</i>, with <i>F</i> set to zero for
negative <i>F</i>^2^. The threshold expression of <i>F</i>^2^ >
\s(<i>F</i>^2^) is used only for calculating <i>R</i>-factors(gt) <i>etc</i>.
and is not relevant to the choice of reflections for refinement.
<i>R</i>-factors based on <i>F</i>^2^ are statistically about twice as large
as those based on <i>F</i>, and <i>R</i>- factors based on ALL data will be
even larger.
;
_reflns_number_total     1783
_reflns_number_gt     1764
_reflns_threshold_expression     I>2sigma(I)
_refine_ls_structure_factor_coef     Fsqd
_refine_ls_matrix_type     full
_refine_ls_R_factor_all     0.0379
_refine_ls_R_factor_gt     0.0374
_refine_ls_wR_factor_gt     0.0855
_refine_ls_wR_factor_ref     0.0858
_refine_ls_goodness_of_fit_ref     1.228
_refine_ls_restrained_S_all     1.228
_refine_ls_number_reflns     1783
_refine_ls_number_parameters     247
_refine_ls_number_restraints     1
_refine_ls_hydrogen_treatment     constr
_refine_ls_weighting_scheme     calc
_refine_ls_weighting_details
         'calc w=1/[\s^2^(Fo^2^)+(0.0282P)^2^+0.7948P] where P=(Fo^2^+2Fc^2^)/3'
_atom_sites_solution_hydrogens     geom
_atom_sites_solution_primary     direct
_atom_sites_solution_secondary     difmap
_refine_ls_shift/su_max     0.000
_refine_ls_shift/su_mean     0.000
_refine_diff_density_max     0.185
_refine_diff_density_min     -0.164
_refine_ls_extinction_method     none
_refine_ls_extinction_coef     ?
loop_
    _atom_type_symbol
    _atom_type_description
    _atom_type_scat_dispersion_real
    _atom_type_scat_dispersion_imag
    _atom_type_scat_source
    'C' 'C' 0.0033 0.0016
                         'International Tables Vol C Tables 4.2.6.8 and 6.1.1.4'
    'H' 'H' 0.0000 0.0000
                         'International Tables Vol C Tables 4.2.6.8 and 6.1.1.4'
    'N' 'N' 0.0061 0.0033
                         'International Tables Vol C Tables 4.2.6.8 and 6.1.1.4'
_computing_data_collection     'APEX2 (Bruker, 2005)'
_computing_cell_refinement     'SAINT (Bruker, 2005)'
_computing_data_reduction
;
SAINT
;
_computing_structure_solution     'SHELXS97 (Sheldrick, 2008)'
_computing_structure_refinement     'SHELXL97 (Sheldrick, 2008)'
_computing_molecular_graphics
;
ORTEP-3 (Farrugia, 1997) and Mercury (Macrae <i>et al.</i>,
2008)
;
_computing_publication_material
;
SHELXL97 (Sheldrick, 2008) and PLATON (Spek, 2009)
;
loop_
    _atom_site_type_symbol
    _atom_site_label
    _atom_site_fract_x
    _atom_site_fract_y
    _atom_site_fract_z
    _atom_site_U_iso_or_equiv
    _atom_site_adp_type
    _atom_site_calc_flag
    _atom_site_refinement_flags
    _atom_site_occupancy
    _atom_site_disorder_assembly
    _atom_site_disorder_group
    N N1 0.78152(16) 1.0321(3) 0.45002(13) 0.0248(5) Uani d . 1 . .
    N N2 0.64108(16) 0.6649(3) 0.43989(14) 0.0238(5) Uani d . 1 . .
    N N3 0.58268(16) 0.6112(3) 0.38682(14) 0.0261(5) Uani d . 1 . .
    C C1 0.7761(2) 1.1095(4) 0.36962(19) 0.0333(7) Uani d . 1 . .
    H H1A 0.7164 1.1669 0.3645 0.050 Uiso calc R 1 . .
    H H1B 0.7806 1.0267 0.3266 0.050 Uiso calc R 1 . .
    H H1C 0.8277 1.1869 0.3637 0.050 Uiso calc R 1 . .
    C C2 0.73892(18) 0.8894(3) 0.47008(16) 0.0216(6) Uani d . 1 . .
    C C3 0.76949(18) 0.8406(3) 0.55730(17) 0.0235(6) Uani d . 1 . .
    C C4 0.83106(18) 0.9831(3) 0.58035(17) 0.0250(6) Uani d . 1 . .
    C C5 0.8798(2) 1.0170(4) 0.6516(2) 0.0376(7) Uani d . 1 . .
    H H5 0.8786 0.9433 0.6965 0.045 Uiso calc R 1 . .
    C C6 0.9309(2) 1.1616(4) 0.6568(2) 0.0444(9) Uani d . 1 . .
    H H6 0.9645 1.1863 0.7056 0.053 Uiso calc R 1 . .
    C C7 0.9329(2) 1.2686(4) 0.5914(2) 0.0421(8) Uani d . 1 . .
    H H7 0.9679 1.3663 0.5962 0.050 Uiso calc R 1 . .
    C C8 0.8851(2) 1.2369(4) 0.5189(2) 0.0349(7) Uani d . 1 . .
    H H8 0.8866 1.3101 0.4738 0.042 Uiso calc R 1 . .
    C C9 0.83496(19) 1.0929(3) 0.51568(18) 0.0258(6) Uani d . 1 . .
    C C10 0.6853(2) 0.8259(4) 0.61544(18) 0.0321(7) Uani d . 1 . .
    H H10A 0.6504 0.9283 0.6157 0.048 Uiso calc R 1 . .
    H H10B 0.7073 0.8019 0.6712 0.048 Uiso calc R 1 . .
    H H10C 0.6443 0.7381 0.5965 0.048 Uiso calc R 1 . .
    C C11 0.8248(2) 0.6797(3) 0.55651(19) 0.0276(6) Uani d . 1 . .
    H H11A 0.8479 0.6563 0.6120 0.041 Uiso calc R 1 . .
    H H11B 0.8778 0.6891 0.5187 0.041 Uiso calc R 1 . .
    H H11C 0.7837 0.5914 0.5384 0.041 Uiso calc R 1 . .
    C C12 0.67785(19) 0.8119(3) 0.41935(17) 0.0245(6) Uani d . 1 . .
    H H12 0.6606 0.8612 0.3688 0.029 Uiso calc R 1 . .
    C C13 0.55193(18) 0.4505(3) 0.40219(17) 0.0240(6) Uani d . 1 . .
    C C14 0.5934(2) 0.3493(4) 0.46096(19) 0.0312(7) Uani d . 1 . .
    H H14 0.6403 0.3914 0.4964 0.037 Uiso calc R 1 . .
    C C15 0.5666(2) 0.1883(3) 0.46788(19) 0.0316(7) Uani d . 1 . .
    H H15 0.5948 0.1210 0.5083 0.038 Uiso calc R 1 . .
    C C16 0.4991(2) 0.1253(3) 0.4164(2) 0.0323(7) Uani d . 1 . .
    H H16 0.4833 0.0135 0.4191 0.039 Uiso calc R 1 . .
    C C17 0.4546(2) 0.2260(3) 0.36077(18) 0.0282(6) Uani d . 1 . .
    H H17 0.4065 0.1826 0.3271 0.034 Uiso calc R 1 . .
    C C18 0.47830(19) 0.3887(3) 0.35274(16) 0.0245(6) Uani d . 1 . .
    C C19 0.42423(19) 0.4918(3) 0.29410(17) 0.0247(6) Uani d . 1 . .
    C C20 0.32655(19) 0.4815(3) 0.29415(18) 0.0280(6) Uani d . 1 . .
    H H20 0.2962 0.4128 0.3327 0.034 Uiso calc R 1 . .
    C C21 0.2735(2) 0.5700(4) 0.23883(19) 0.0336(7) Uani d . 1 . .
    H H21 0.2073 0.5609 0.2397 0.040 Uiso calc R 1 . .
    C C22 0.3156(2) 0.6708(4) 0.1826(2) 0.0371(7) Uani d . 1 . .
    H H22 0.2789 0.7308 0.1446 0.045 Uiso calc R 1 . .
    C C23 0.4127(2) 0.6838(4) 0.18199(19) 0.0367(8) Uani d . 1 . .
    H H23 0.4424 0.7541 0.1438 0.044 Uiso calc R 1 . .
    C C24 0.4663(2) 0.5949(4) 0.23681(18) 0.0304(7) Uani d . 1 . .
    H H24 0.5325 0.6041 0.2354 0.036 Uiso calc R 1 . .
loop_
    _atom_site_aniso_label
    _atom_site_aniso_U_11
    _atom_site_aniso_U_22
    _atom_site_aniso_U_33
    _atom_site_aniso_U_12
    _atom_site_aniso_U_13
    _atom_site_aniso_U_23
    N1 0.0280(12) 0.0215(11) 0.0248(12) 0.0027(9) 0.0003(9) 0.0034(10)
    N2 0.0218(11) 0.0250(12) 0.0247(11) 0.0029(9) -0.0005(9) -0.0013(10)
    N3 0.0282(12) 0.0252(12) 0.0248(12) 0.0016(10) -0.0049(10) -0.0008(10)
    C1 0.0377(16) 0.0289(15) 0.0334(16) 0.0005(13) 0.0023(13) 0.0120(14)
    C2 0.0218(13) 0.0214(12) 0.0216(13) 0.0049(11) 0.0021(11) 0.0014(12)
    C3 0.0247(14) 0.0243(13) 0.0215(13) 0.0042(11) -0.0006(11) 0.0012(12)
    C4 0.0201(13) 0.0302(15) 0.0249(13) 0.0072(11) 0.0024(11) -0.0055(12)
    C5 0.0318(16) 0.0471(18) 0.0339(16) 0.0055(14) -0.0057(14) -0.0054(16)
    C6 0.0334(17) 0.056(2) 0.0438(19) 0.0024(15) -0.0076(15) -0.0196(18)
    C7 0.0269(16) 0.0374(18) 0.062(2) -0.0023(14) 0.0000(15) -0.0175(17)
    C8 0.0273(16) 0.0272(15) 0.0502(18) 0.0014(12) 0.0067(14) -0.0066(15)
    C9 0.0210(13) 0.0241(14) 0.0324(14) 0.0034(11) 0.0036(12) -0.0065(13)
    C10 0.0287(15) 0.0413(18) 0.0264(15) 0.0042(14) 0.0048(12) 0.0063(13)
    C11 0.0279(14) 0.0273(14) 0.0276(14) 0.0031(12) -0.0016(12) 0.0065(13)
    C12 0.0285(14) 0.0228(14) 0.0220(13) 0.0030(11) -0.0004(11) 0.0031(11)
    C13 0.0248(14) 0.0238(13) 0.0234(13) 0.0049(11) 0.0057(11) -0.0019(11)
    C14 0.0301(15) 0.0330(16) 0.0305(15) 0.0051(12) 0.0007(13) -0.0011(13)
    C15 0.0336(16) 0.0267(15) 0.0345(16) 0.0106(12) 0.0096(13) 0.0099(14)
    C16 0.0336(16) 0.0243(14) 0.0391(16) 0.0006(13) 0.0152(13) 0.0016(14)
    C17 0.0255(14) 0.0287(15) 0.0304(15) -0.0037(12) 0.0087(12) -0.0015(12)
    C18 0.0254(14) 0.0269(14) 0.0211(13) 0.0014(11) 0.0088(11) -0.0003(11)
    C19 0.0286(14) 0.0238(13) 0.0217(13) -0.0018(11) 0.0002(12) -0.0067(12)
    C20 0.0288(15) 0.0272(15) 0.0282(14) -0.0041(12) 0.0000(13) -0.0076(13)
    C21 0.0303(16) 0.0348(16) 0.0356(16) 0.0009(13) -0.0067(13) -0.0118(14)
    C22 0.0432(18) 0.0377(17) 0.0304(16) 0.0063(15) -0.0137(14) -0.0030(14)
    C23 0.0448(19) 0.0423(19) 0.0230(15) -0.0037(15) -0.0044(14) 0.0070(14)
    C24 0.0287(15) 0.0367(17) 0.0258(14) -0.0031(13) 0.0032(12) -0.0005(13)
_geom_special_details
;
All e.s.d.'s (except the e.s.d. in the dihedral angle between two l.s. planes)
are estimated using the full covariance matrix. The cell e.s.d.'s are taken
into account individually in the estimation of e.s.d.'s in distances, angles
and torsion angles; correlations between e.s.d.'s in cell parameters are only
used when they are defined by crystal symmetry. An approximate (isotropic)
treatment of cell e.s.d.'s is used for estimating e.s.d.'s involving l.s.
planes.
;
loop_
    _geom_bond_atom_site_label_1
    _geom_bond_atom_site_label_2
    _geom_bond_site_symmetry_2
    _geom_bond_distance
    _geom_bond_publ_flag
    N1 C2 . 1.364(3) ?
    N1 C9 . 1.405(4) ?
    N1 C1 . 1.457(4) ?
    N2 N3 . 1.280(3) ?
    N2 C12 . 1.362(4) ?
    N3 C13 . 1.418(4) ?
    C1 H1A . 0.9800 ?
    C1 H1B . 0.9800 ?
    C1 H1C . 0.9800 ?
    C2 C12 . 1.361(4) ?
    C2 C3 . 1.538(4) ?
    C3 C4 . 1.515(4) ?
    C3 C10 . 1.536(4) ?
    C3 C11 . 1.544(4) ?
    C4 C5 . 1.381(4) ?
    C4 C9 . 1.388(4) ?
    C5 C6 . 1.401(5) ?
    C5 H5 . 0.9500 ?
    C6 C7 . 1.381(5) ?
    C6 H6 . 0.9500 ?
    C7 C8 . 1.389(5) ?
    C7 H7 . 0.9500 ?
    C8 C9 . 1.388(4) ?
    C8 H8 . 0.9500 ?
    C10 H10A . 0.9800 ?
    C10 H10B . 0.9800 ?
    C10 H10C . 0.9800 ?
    C11 H11A . 0.9800 ?
    C11 H11B . 0.9800 ?
    C11 H11C . 0.9800 ?
    C12 H12 . 0.9500 ?
    C13 C14 . 1.400(4) ?
    C13 C18 . 1.419(4) ?
    C14 C15 . 1.386(4) ?
    C14 H14 . 0.9500 ?
    C15 C16 . 1.379(5) ?
    C15 H15 . 0.9500 ?
    C16 C17 . 1.383(4) ?
    C16 H16 . 0.9500 ?
    C17 C18 . 1.389(4) ?
    C17 H17 . 0.9500 ?
    C18 C19 . 1.493(4) ?
    C19 C24 . 1.397(4) ?
    C19 C20 . 1.399(4) ?
    C20 C21 . 1.384(4) ?
    C20 H20 . 0.9500 ?
    C21 C22 . 1.375(5) ?
    C21 H21 . 0.9500 ?
    C22 C23 . 1.392(5) ?
    C22 H22 . 0.9500 ?
    C23 C24 . 1.385(4) ?
    C23 H23 . 0.9500 ?
    C24 H24 . 0.9500 ?
loop_
    _geom_angle_atom_site_label_1
    _geom_angle_atom_site_label_2
    _geom_angle_atom_site_label_3
    _geom_angle_site_symmetry_1
    _geom_angle_site_symmetry_3
    _geom_angle
    _geom_angle_publ_flag
    C2 N1 C9 . . 111.6(2) ?
    C2 N1 C1 . . 124.6(2) ?
    C9 N1 C1 . . 123.7(2) ?
    N3 N2 C12 . . 113.2(2) ?
    N2 N3 C13 . . 114.0(2) ?
    N1 C1 H1A . . 109.5 ?
    N1 C1 H1B . . 109.5 ?
    H1A C1 H1B . . 109.5 ?
    N1 C1 H1C . . 109.5 ?
    H1A C1 H1C . . 109.5 ?
    H1B C1 H1C . . 109.5 ?
    C12 C2 N1 . . 123.1(2) ?
    C12 C2 C3 . . 128.3(2) ?
    N1 C2 C3 . . 108.6(2) ?
    C4 C3 C10 . . 111.4(2) ?
    C4 C3 C2 . . 101.0(2) ?
    C10 C3 C2 . . 111.5(2) ?
    C4 C3 C11 . . 111.8(2) ?
    C10 C3 C11 . . 109.8(2) ?
    C2 C3 C11 . . 111.3(2) ?
    C5 C4 C9 . . 119.0(3) ?
    C5 C4 C3 . . 131.1(3) ?
    C9 C4 C3 . . 109.9(2) ?
    C4 C5 C6 . . 119.0(3) ?
    C4 C5 H5 . . 120.5 ?
    C6 C5 H5 . . 120.5 ?
    C7 C6 C5 . . 120.5(3) ?
    C7 C6 H6 . . 119.7 ?
    C5 C6 H6 . . 119.7 ?
    C6 C7 C8 . . 121.6(3) ?
    C6 C7 H7 . . 119.2 ?
    C8 C7 H7 . . 119.2 ?
    C9 C8 C7 . . 116.6(3) ?
    C9 C8 H8 . . 121.7 ?
    C7 C8 H8 . . 121.7 ?
    C8 C9 C4 . . 123.3(3) ?
    C8 C9 N1 . . 127.9(3) ?
    C4 C9 N1 . . 108.8(2) ?
    C3 C10 H10A . . 109.5 ?
    C3 C10 H10B . . 109.5 ?
    H10A C10 H10B . . 109.5 ?
    C3 C10 H10C . . 109.5 ?
    H10A C10 H10C . . 109.5 ?
    H10B C10 H10C . . 109.5 ?
    C3 C11 H11A . . 109.5 ?
    C3 C11 H11B . . 109.5 ?
    H11A C11 H11B . . 109.5 ?
    C3 C11 H11C . . 109.5 ?
    H11A C11 H11C . . 109.5 ?
    H11B C11 H11C . . 109.5 ?
    C2 C12 N2 . . 121.1(2) ?
    C2 C12 H12 . . 119.5 ?
    N2 C12 H12 . . 119.5 ?
    C14 C13 N3 . . 123.0(3) ?
    C14 C13 C18 . . 119.2(3) ?
    N3 C13 C18 . . 117.7(2) ?
    C15 C14 C13 . . 120.6(3) ?
    C15 C14 H14 . . 119.7 ?
    C13 C14 H14 . . 119.7 ?
    C16 C15 C14 . . 120.3(3) ?
    C16 C15 H15 . . 119.8 ?
    C14 C15 H15 . . 119.8 ?
    C15 C16 C17 . . 119.6(3) ?
    C15 C16 H16 . . 120.2 ?
    C17 C16 H16 . . 120.2 ?
    C16 C17 C18 . . 121.9(3) ?
    C16 C17 H17 . . 119.0 ?
    C18 C17 H17 . . 119.0 ?
    C17 C18 C13 . . 118.3(3) ?
    C17 C18 C19 . . 118.9(3) ?
    C13 C18 C19 . . 122.8(2) ?
    C24 C19 C20 . . 117.8(3) ?
    C24 C19 C18 . . 123.3(2) ?
    C20 C19 C18 . . 118.8(3) ?
    C21 C20 C19 . . 120.9(3) ?
    C21 C20 H20 . . 119.5 ?
    C19 C20 H20 . . 119.5 ?
    C22 C21 C20 . . 120.8(3) ?
    C22 C21 H21 . . 119.6 ?
    C20 C21 H21 . . 119.6 ?
    C21 C22 C23 . . 119.2(3) ?
    C21 C22 H22 . . 120.4 ?
    C23 C22 H22 . . 120.4 ?
    C24 C23 C22 . . 120.4(3) ?
    C24 C23 H23 . . 119.8 ?
    C22 C23 H23 . . 119.8 ?
    C23 C24 C19 . . 120.9(3) ?
    C23 C24 H24 . . 119.6 ?
    C19 C24 H24 . . 119.6 ?
loop_
    _geom_torsion_atom_site_label_1
    _geom_torsion_atom_site_label_2
    _geom_torsion_atom_site_label_3
    _geom_torsion_atom_site_label_4
    _geom_torsion_site_symmetry_1
    _geom_torsion_site_symmetry_2
    _geom_torsion_site_symmetry_3
    _geom_torsion_site_symmetry_4
    _geom_torsion
    _geom_torsion_publ_flag
    C12 N2 N3 C13 . . . . 173.1(2) ?
    C9 N1 C2 C12 . . . . 175.1(2) ?
    C1 N1 C2 C12 . . . . -7.4(4) ?
    C9 N1 C2 C3 . . . . -3.1(3) ?
    C1 N1 C2 C3 . . . . 174.4(2) ?
    C12 C2 C3 C4 . . . . -175.8(3) ?
    N1 C2 C3 C4 . . . . 2.2(3) ?
    C12 C2 C3 C10 . . . . -57.5(4) ?
    N1 C2 C3 C10 . . . . 120.6(3) ?
    C12 C2 C3 C11 . . . . 65.5(3) ?
    N1 C2 C3 C11 . . . . -116.5(2) ?
    C10 C3 C4 C5 . . . . 60.5(4) ?
    C2 C3 C4 C5 . . . . 179.0(3) ?
    C11 C3 C4 C5 . . . . -62.7(4) ?
    C10 C3 C4 C9 . . . . -119.1(2) ?
    C2 C3 C4 C9 . . . . -0.6(3) ?
    C11 C3 C4 C9 . . . . 117.7(3) ?
    C9 C4 C5 C6 . . . . 0.5(4) ?
    C3 C4 C5 C6 . . . . -179.0(3) ?
    C4 C5 C6 C7 . . . . -0.2(5) ?
    C5 C6 C7 C8 . . . . -0.2(5) ?
    C6 C7 C8 C9 . . . . 0.3(4) ?
    C7 C8 C9 C4 . . . . 0.1(4) ?
    C7 C8 C9 N1 . . . . -179.6(3) ?
    C5 C4 C9 C8 . . . . -0.5(4) ?
    C3 C4 C9 C8 . . . . 179.2(2) ?
    C5 C4 C9 N1 . . . . 179.3(2) ?
    C3 C4 C9 N1 . . . . -1.1(3) ?
    C2 N1 C9 C8 . . . . -177.6(3) ?
    C1 N1 C9 C8 . . . . 4.9(4) ?
    C2 N1 C9 C4 . . . . 2.7(3) ?
    C1 N1 C9 C4 . . . . -174.8(2) ?
    N1 C2 C12 N2 . . . . 176.2(2) ?
    C3 C2 C12 N2 . . . . -6.1(4) ?
    N3 N2 C12 C2 . . . . 177.9(2) ?
    N2 N3 C13 C14 . . . . -10.7(4) ?
    N2 N3 C13 C18 . . . . 172.1(2) ?
    N3 C13 C14 C15 . . . . -173.7(3) ?
    C18 C13 C14 C15 . . . . 3.5(4) ?
    C13 C14 C15 C16 . . . . 0.5(4) ?
    C14 C15 C16 C17 . . . . -3.5(4) ?
    C15 C16 C17 C18 . . . . 2.5(4) ?
    C16 C17 C18 C13 . . . . 1.5(4) ?
    C16 C17 C18 C19 . . . . -177.2(2) ?
    C14 C13 C18 C17 . . . . -4.4(4) ?
    N3 C13 C18 C17 . . . . 172.9(2) ?
    C14 C13 C18 C19 . . . . 174.2(3) ?
    N3 C13 C18 C19 . . . . -8.5(4) ?
    C17 C18 C19 C24 . . . . -132.0(3) ?
    C13 C18 C19 C24 . . . . 49.4(4) ?
    C17 C18 C19 C20 . . . . 45.8(4) ?
    C13 C18 C19 C20 . . . . -132.8(3) ?
    C24 C19 C20 C21 . . . . 0.4(4) ?
    C18 C19 C20 C21 . . . . -177.5(3) ?
    C19 C20 C21 C22 . . . . -0.2(4) ?
    C20 C21 C22 C23 . . . . -0.3(5) ?
    C21 C22 C23 C24 . . . . 0.7(5) ?
    C22 C23 C24 C19 . . . . -0.6(5) ?
    C20 C19 C24 C23 . . . . 0.0(4) ?
    C18 C19 C24 C23 . . . . 177.8(3) ?
loop_
    _geom_hbond_atom_site_label_D
    _geom_hbond_atom_site_label_H
    _geom_hbond_atom_site_label_A
    _geom_hbond_site_symmetry_A
    _geom_hbond_distance_DH
    _geom_hbond_distance_HA
    _geom_hbond_distance_DA
    _geom_hbond_angle_DHA
    _geom_hbond_publ_flag
    C1 H1C Cg1 3_575 0.98 2.86 3.582(3) 131 y
    C1 H1A Cg1 1_565 0.98 3.02 3.948(3) 160 y
    C11 H11B Cg3 3_565 0.98 2.74 3.721(3) 179 y
    C22 H22 Cg2 2_674 0.95 2.76 3.645(3) 155 y
