# Supplementary material for: 2-{[(Biphenyl-2-yl)diazen­yl]methyl­idene}-1,3,3-trimethyl­indoline
Source: Acta Crystallogr Sect E Struct Rep Online. 2011 Mar 15;67(Pt 4):o893. doi: 10.1107/S1600536811008890 (PMC3099795; doi:10.1107/S1600536811008890)
Supplement: Supplementary file 2 [file e-67-0o893-Isup2.hkl]

# 
# h,k,l, Fc-squared, Fo-squared, sigma(Fo-squared) and status flag 
# 
data_I
_shelx_title ' MANBPj in Pca2(1)   MERG 4 (no Friedels) applied' 
_shelx_refln_list_code          4 
_shelx_F_calc_maximum      157.48 
_exptl_crystal_F_000       752.00 
_reflns_d_resolution_high  0.8353 
 
loop_ 
 _symmetry_equiv_pos_as_xyz 
 'x, y, z' 
 '-x, -y, z+1/2' 
 'x+1/2, -y, z' 
 '-x+1/2, y, z+1/2' 
 
_cell_length_a    14.2968 
_cell_length_b     8.2407 
_cell_length_c    16.2671 
_cell_angle_alpha  90.000 
_cell_angle_beta   90.000 
_cell_angle_gamma  90.000 
 
_shelx_F_squared_multiplier     1.000 
 
loop_ 
 _refln_index_h 
 _refln_index_k 
 _refln_index_l 
 _refln_F_squared_calc 
 _refln_F_squared_meas 
 _refln_F_squared_sigma 
 _refln_observed_status 
   4   0   0       56.07       51.97      2.60 o 
   6   0   0      356.10      333.66      7.70 o 
   8   0   0     2256.42     2207.95     37.20 o 
  10   0   0       70.03       84.90      6.61 o 
  12   0   0      546.65      507.43     15.71 o 
  14   0   0       12.00       14.83      4.18 o 
  16   0   0        2.48       15.45      4.07 o 
   0   1   0        2.90       -0.31      0.31 o 
   1   1   0       25.88       32.19      1.78 o 
   2   1   0     8964.31     8921.12     60.40 o 
   3   1   0     5866.78     5754.74     38.16 o 
   4   1   0      535.05      495.18      5.25 o 
   5   1   0     2388.94     2271.44     18.64 o 
   6   1   0      237.35      224.56      4.68 o 
   7   1   0      836.48      801.06     13.01 o 
   8   1   0      726.97      772.46     10.73 o 
   9   1   0      689.27      688.02     10.19 o 
  10   1   0        1.54       -1.21      2.44 o 
  11   1   0        0.10        2.00      2.70 o 
  12   1   0        0.09        7.92      3.05 o 
  13   1   0      147.39      155.66      6.64 o 
  14   1   0        2.18        6.28      2.56 o 
  15   1   0       23.98       29.32      3.42 o 
  16   1   0       33.77       30.85      3.87 o 
  17   1   0       14.49       25.16      4.93 o 
   0   2   0      330.95      317.63      5.35 o 
   1   2   0      154.73      163.91      2.77 o 
   2   2   0     1284.36     1230.30     10.23 o 
   3   2   0     1561.02     1652.10     12.25 o 
   4   2   0     1119.41     1066.15     11.13 o 
   5   2   0      695.23      703.40      8.98 o 
   6   2   0       97.04      130.45      4.64 o 
   7   2   0       13.34       20.98      1.93 o 
   8   2   0      217.73      191.25      3.97 o 
   9   2   0        0.89        4.28      2.24 o 
  10   2   0        1.58        7.60      1.84 o 
  11   2   0       55.23       62.16      3.60 o 
  12   2   0        0.50        3.31      3.09 o 
  13   2   0      115.36      109.28      5.83 o 
  14   2   0        7.39       13.73      2.73 o 
  15   2   0      289.43      266.49      8.55 o 
  16   2   0      126.13      145.06     11.51 o 
   0   3   0        8.85       17.71      2.23 o 
   1   3   0      253.76      250.91      3.80 o 
   2   3   0        0.27        0.09      1.27 o 
   3   3   0     1159.45     1092.19     12.68 o 
   4   3   0     2880.27     2932.52     26.71 o 
   5   3   0        2.30        1.95      1.79 o 
   6   3   0      262.24      298.09      5.14 o 
   7   3   0      646.67      662.75     11.37 o 
   8   3   0      475.41      430.49      9.18 o 
   9   3   0      121.82      115.33      5.50 o 
  10   3   0      137.42      142.05      6.61 o 
  11   3   0       43.24       41.72      4.46 o 
  12   3   0       36.82       43.02      4.28 o 
  13   3   0       89.14       99.71      5.76 o 
  14   3   0        4.76        8.13      2.73 o 
  15   3   0       10.36       21.21      3.40 o 
  16   3   0      194.86      219.10     13.67 o 
   0   4   0     1123.76     1182.36     22.50 o 
   1   4   0      695.80      750.05      9.33 o 
   2   4   0        7.39        9.39      2.69 o 
   3   4   0      257.60      293.44      6.92 o 
   4   4   0     1225.02     1171.59     16.20 o 
   5   4   0       20.95       22.53      2.00 o 
   6   4   0        8.04        6.32      1.76 o 
   7   4   0        0.81       -0.24      1.36 o 
   8   4   0      349.57      360.69      7.15 o 
   9   4   0      660.69      638.36     12.44 o 
  10   4   0       37.10       44.99      4.37 o 
  11   4   0       69.28       84.07      5.35 o 
  12   4   0      163.16      184.88      7.16 o 
  13   4   0      246.69      242.65      8.07 o 
  14   4   0       12.39       11.71      2.79 o 
  15   4   0        8.02       11.20      2.94 o 
   0   5   0      269.19      256.38      9.49 o 
   1   5   0     1159.11     1187.12     16.81 o 
   2   5   0      432.31      445.03      6.97 o 
   3   5   0      275.35      329.22      7.77 o 
   4   5   0       74.11       88.35      4.66 o 
   5   5   0       10.71       19.67      2.61 o 
   6   5   0       11.20       12.91      2.52 o 
   7   5   0       51.63       60.60      4.58 o 
   8   5   0       22.82       28.50      2.31 o 
   9   5   0      229.19      240.39      6.04 o 
  10   5   0        3.88       10.75      3.18 o 
  11   5   0       46.55       47.03      4.46 o 
  12   5   0      361.25      354.85      9.88 o 
  13   5   0       74.40       72.56      5.26 o 
  14   5   0       48.49       51.30      5.07 o 
   0   6   0      932.33      846.26     20.06 o 
   1   6   0        1.35       -0.62      2.71 o 
   2   6   0      316.93      259.17      7.51 o 
   3   6   0      222.00      221.77      5.11 o 
   4   6   0      627.48      621.33      9.71 o 
   5   6   0       56.76       57.69      3.28 o 
   6   6   0      109.66      107.64      3.23 o 
   7   6   0      301.68      288.16      6.01 o 
   8   6   0      322.94      291.46      8.65 o 
   9   6   0       10.94       20.55      3.41 o 
  10   6   0       57.16       65.34      7.66 o 
  11   6   0       21.90       25.60      3.35 o 
  12   6   0      207.07      211.48      7.61 o 
  13   6   0        3.28       10.75      3.02 o 
   0   7   0        0.17       -1.49      4.31 o 
   1   7   0      118.34      119.59      6.07 o 
   2   7   0       34.79       26.44      4.07 o 
   3   7   0      150.83      141.74      6.53 o 
   4   7   0      434.38      421.61      7.83 o 
   5   7   0     1182.98     1091.47     13.84 o 
   6   7   0        8.70        8.57      1.69 o 
   7   7   0      222.25      211.96      6.05 o 
   8   7   0       74.99       78.75      5.33 o 
   9   7   0       10.62       23.61      3.17 o 
  10   7   0        3.60       13.60      2.65 o 
  11   7   0       11.02       16.27      3.31 o 
  12   7   0       16.73       21.04      3.40 o 
   0   8   0       27.49       29.58      5.59 o 
   1   8   0        0.49        2.67      2.74 o 
   2   8   0      150.43      142.95      6.69 o 
   3   8   0        1.27        9.70      2.84 o 
   4   8   0       17.25       10.77      2.84 o 
   5   8   0       33.56       38.58      3.53 o 
   6   8   0       43.59       36.36      3.96 o 
   7   8   0        2.45       14.54      2.76 o 
   8   8   0      240.25      246.33      8.28 o 
   9   8   0       86.53       76.09      6.48 o 
  10   8   0       20.66       40.87      4.78 o 
   0   9   0      103.99      118.75      9.11 o 
   2   9   0       85.07       78.74      5.55 o 
   3   9   0        1.67       12.85      2.60 o 
   4   9   0        6.77       12.44      2.64 o 
   5   9   0        5.02       14.79      2.72 o 
   6   9   0       42.07       43.09      4.72 o 
   7   9   0       42.65       33.66      4.27 o 
   2   0   1      337.43      276.20      6.40 o 
   4   0   1     2594.42     2442.71     19.00 o 
   6   0   1     3942.69     3897.37     35.14 o 
   8   0   1       31.81       30.11      3.06 o 
  10   0   1      688.46      677.28     12.08 o 
  12   0   1      162.31      145.88      6.34 o 
  14   0   1      136.45      130.70      6.29 o 
  16   0   1      182.35      187.76      8.65 o 
   1   1   1      473.67      384.54      3.49 o 
   2   1   1     7871.18     7997.55     36.09 o 
   3   1   1     7337.04     7328.46     32.32 o 
   4   1   1       10.39       17.22      0.69 o 
   5   1   1      289.56      304.35      2.74 o 
   6   1   1       46.65       66.72      1.80 o 
   7   1   1       90.15      101.98      2.45 o 
   8   1   1      243.02      222.60      3.82 o 
   9   1   1      113.43      112.47      2.73 o 
  10   1   1       55.79       52.86      2.60 o 
  11   1   1       31.65       34.38      2.37 o 
  12   1   1      201.06      192.70      4.20 o 
  13   1   1       28.10       33.48      2.70 o 
  14   1   1       93.30       94.08      3.97 o 
  15   1   1      123.67      125.29      4.54 o 
  16   1   1       30.50       30.91      3.04 o 
  17   1   1       11.89       23.41      3.51 o 
   1   2   1     3349.53     3290.09     15.66 o 
   2   2   1      940.95      963.65      5.81 o 
   3   2   1     3676.28     3570.10     18.16 o 
   4   2   1     3459.49     3412.88     18.45 o 
   5   2   1     1265.11     1249.51      8.70 o 
   6   2   1      304.13      291.73      3.39 o 
   7   2   1      258.39      294.34      4.08 o 
   8   2   1       57.33       56.48      2.14 o 
   9   2   1      142.46      147.11      3.55 o 
  10   2   1       81.62       95.07      2.66 o 
  11   2   1      153.26      160.81      3.57 o 
  12   2   1      106.27      105.34      4.04 o 
  13   2   1       77.07       87.72      3.79 o 
  14   2   1      226.69      216.50      5.34 o 
  15   2   1      306.51      311.13      6.78 o 
  16   2   1       45.04       46.79      3.60 o 
   1   3   1      420.57      418.38      3.69 o 
   2   3   1      688.95      701.09      4.87 o 
   3   3   1      442.97      463.80      4.53 o 
   4   3   1     1089.69     1126.75      8.98 o 
   5   3   1       38.71       42.00      1.65 o 
   6   3   1     1072.79     1009.02      8.78 o 
   7   3   1      922.71      875.42      8.50 o 
   8   3   1      223.97      223.09      4.68 o 
   9   3   1       30.66       37.26      2.68 o 
  10   3   1      117.85      104.82      4.14 o 
  11   3   1      329.01      297.73      6.19 o 
  12   3   1       61.40       65.43      3.81 o 
  13   3   1      144.00      151.09      4.85 o 
  14   3   1       48.97       59.88      3.36 o 
  15   3   1       84.02       94.85      4.90 o 
  16   3   1      102.71      112.07      6.23 o 
   1   4   1      905.63      953.16      8.48 o 
   2   4   1     2311.57     2436.01     16.74 o 
   3   4   1      473.39      457.81      4.92 o 
   4   4   1      227.38      216.49      3.73 o 
   5   4   1       17.64       16.25      1.42 o 
   6   4   1      121.99      130.19      3.02 o 
   7   4   1      135.27      122.35      2.76 o 
   8   4   1      258.50      262.68      4.34 o 
   9   4   1      252.11      240.92      5.36 o 
  10   4   1      311.13      289.73      6.00 o 
  11   4   1     1271.66     1145.07     13.30 o 
  12   4   1       74.42       86.03      3.87 o 
  13   4   1      148.31      140.41      4.72 o 
  14   4   1       16.65       17.96      2.46 o 
  15   4   1       31.68       39.87      3.37 o 
   1   5   1      205.66      213.87      4.37 o 
   2   5   1      606.65      601.15      6.72 o 
   3   5   1      147.26      144.05      3.26 o 
   4   5   1        5.01        7.61      1.15 o 
   5   5   1       61.43       74.21      2.31 o 
   6   5   1      157.26      161.62      3.05 o 
   7   5   1       41.92       44.68      2.21 o 
   8   5   1      238.29      214.96      4.28 o 
   9   5   1      649.32      613.61      7.62 o 
  10   5   1     1166.98     1059.10     12.73 o 
  11   5   1       44.31       55.12      3.32 o 
  12   5   1        6.09       16.03      2.07 o 
  13   5   1       26.55       39.39      3.03 o 
  14   5   1        5.98       16.96      2.33 o 
   1   6   1       62.79       66.17      3.19 o 
   2   6   1      256.00      249.01      4.23 o 
   3   6   1       42.63       40.37      1.88 o 
   4   6   1       11.51        9.98      1.82 o 
   5   6   1       27.86       31.14      1.92 o 
   6   6   1       46.89       38.78      2.04 o 
   7   6   1        3.09        4.21      1.18 o 
   8   6   1       94.15       99.20      2.60 o 
   9   6   1      153.80      140.85      4.72 o 
  10   6   1      425.51      416.85      7.57 o 
  11   6   1       81.79       87.53      3.97 o 
  12   6   1       62.45       63.93      4.05 o 
  13   6   1       18.98       21.27      2.72 o 
   1   7   1      107.11      117.85      4.21 o 
   2   7   1      157.66      166.21      4.85 o 
   3   7   1       65.16       66.63      3.01 o 
   4   7   1       46.64       49.58      2.25 o 
   5   7   1      202.12      210.58      3.69 o 
   6   7   1       26.38       36.40      1.96 o 
   7   7   1      312.89      290.44      5.13 o 
   8   7   1       76.46       73.87      3.22 o 
   9   7   1       82.76       89.77      3.55 o 
  10   7   1       85.96       88.79      3.86 o 
  11   7   1       21.68       18.07      2.01 o 
  12   7   1       21.27       27.42      2.74 o 
   1   8   1       65.01       70.25      3.60 o 
   2   8   1      214.40      189.56      5.06 o 
   3   8   1       69.29       61.70      3.47 o 
   4   8   1       19.94       22.91      2.28 o 
   5   8   1       54.01       56.21      2.85 o 
   6   8   1       65.88       69.07      3.56 o 
   7   8   1      278.31      274.89      6.19 o 
   8   8   1      108.62      122.96      5.01 o 
   9   8   1       33.73       35.97      2.87 o 
   1   9   1      125.30      115.90      4.52 o 
   2   9   1        6.76       13.83      1.95 o 
   3   9   1        4.29       14.38      1.98 o 
   4   9   1       35.83       42.61      2.81 o 
   5   9   1       51.16       46.58      3.20 o 
   6   9   1       21.86       25.72      2.47 o 
   2   0   2     5379.35     5619.13     30.44 o 
   4   0   2     4689.49     4588.27     31.58 o 
   6   0   2      116.55      113.04      3.30 o 
   8   0   2      464.87      517.30      8.99 o 
  10   0   2       65.66       73.50      3.88 o 
  12   0   2      176.72      178.92      6.70 o 
  14   0   2      123.56      128.08      6.16 o 
  16   0   2      120.23      111.98      7.46 o 
   0   1   2    19286.87    18608.67    258.52 o 
   1   1   2     2303.64     2221.71      9.58 o 
   2   1   2     4138.13     4123.32     16.57 o 
   3   1   2    11332.47    11337.30     45.66 o 
   4   1   2     6697.16     6632.64     28.32 o 
   5   1   2      651.49      631.18      4.19 o 
   6   1   2       67.16       63.76      1.89 o 
   7   1   2      267.23      299.38      3.74 o 
   8   1   2      312.92      321.56      4.23 o 
   9   1   2       84.82       93.00      2.73 o 
  10   1   2       92.68       99.44      3.09 o 
  11   1   2       84.44       97.05      3.18 o 
  12   1   2      195.01      189.98      4.89 o 
  13   1   2       25.33       23.69      2.38 o 
  14   1   2       33.41       39.45      2.78 o 
  15   1   2        7.71       10.30      2.32 o 
  16   1   2       46.17       42.76      3.48 o 
   0   2   2     6881.06     6876.51     40.54 o 
   1   2   2     3451.15     3353.78     14.63 o 
   2   2   2      108.77      116.94      1.56 o 
   3   2   2      495.21      485.66      3.02 o 
   4   2   2     1534.31     1513.72      8.76 o 
   5   2   2      655.84      695.57      5.38 o 
   6   2   2      790.46      773.60      6.33 o 
   7   2   2      466.36      473.27      5.16 o 
   8   2   2      518.94      503.16      6.34 o 
   9   2   2       14.92       15.02      1.85 o 
  10   2   2       43.72       45.16      2.50 o 
  11   2   2       63.98       70.98      3.21 o 
  12   2   2       55.31       55.27      3.22 o 
  13   2   2       37.34       44.18      2.97 o 
  14   2   2       76.39       86.46      3.85 o 
  15   2   2      220.49      238.03      6.78 o 
  16   2   2       49.39       60.59      4.06 o 
   0   3   2     2506.67     2467.48     17.28 o 
   1   3   2      335.97      360.04      3.35 o 
   2   3   2       82.37       74.83      1.57 o 
   3   3   2       12.72       15.57      1.32 o 
   4   3   2      847.08      920.13      7.03 o 
   5   3   2     1357.44     1323.21      9.56 o 
   6   3   2      494.46      524.51      4.76 o 
   7   3   2      448.59      446.89      5.21 o 
   8   3   2      343.18      340.98      4.28 o 
   9   3   2      108.73      114.62      3.38 o 
  10   3   2       10.85       13.94      1.91 o 
  11   3   2       38.63       49.92      3.31 o 
  12   3   2       99.87      110.86      4.24 o 
  13   3   2      238.13      237.32      5.87 o 
  14   3   2      156.39      162.65      5.48 o 
  15   3   2       80.21       89.26      5.00 o 
  16   3   2      107.98      106.91      5.52 o 
   0   4   2     1560.09     1591.03     17.73 o 
   1   4   2        6.61       11.76      1.20 o 
   2   4   2      288.92      298.18      3.66 o 
   3   4   2      699.79      748.80      6.25 o 
   4   4   2      103.82      109.35      2.31 o 
   5   4   2      250.35      260.09      3.77 o 
   6   4   2        5.78        7.17      1.31 o 
   7   4   2       62.34       67.43      2.18 o 
   8   4   2      502.08      474.81      6.22 o 
   9   4   2       15.55       23.34      2.08 o 
  10   4   2       88.42       98.16      3.95 o 
  11   4   2       53.97       66.08      3.43 o 
  12   4   2      364.09      352.11      6.80 o 
  13   4   2       60.49       69.12      3.82 o 
  14   4   2       27.96       35.54      3.21 o 
  15   4   2       71.79       79.89      4.63 o 
   0   5   2       45.78       44.60      3.46 o 
   1   5   2      814.22      832.08      8.31 o 
   2   5   2      349.53      369.04      4.71 o 
   3   5   2       34.79       33.85      1.68 o 
   4   5   2      230.05      240.46      3.45 o 
   5   5   2       42.33       40.16      1.77 o 
   6   5   2      122.02      110.08      2.47 o 
   7   5   2       46.79       46.54      1.98 o 
   8   5   2      578.53      550.31      5.93 o 
   9   5   2        4.74       14.50      1.65 o 
  10   5   2      110.98      116.67      4.26 o 
  11   5   2       21.07       29.89      2.58 o 
  12   5   2       26.32       28.33      2.76 o 
  13   5   2       18.01       27.14      2.67 o 
  14   5   2       27.11       31.42      3.19 o 
   0   6   2      343.07      345.02      8.63 o 
   1   6   2      168.48      173.05      4.45 o 
   2   6   2       39.06       43.20      2.17 o 
   3   6   2      199.53      209.38      4.17 o 
   4   6   2      262.20      259.67      4.08 o 
   5   6   2      282.08      261.24      3.69 o 
   6   6   2        9.96       11.84      1.52 o 
   7   6   2      294.83      286.10      3.96 o 
   8   6   2       36.59       48.93      1.93 o 
   9   6   2       65.76       72.70      2.61 o 
  10   6   2       22.13       27.49      1.98 o 
  11   6   2       66.66       63.84      3.04 o 
  12   6   2       47.05       45.41      2.95 o 
  13   6   2        6.38        8.64      1.77 o 
   0   7   2      461.89      433.34     10.32 o 
   1   7   2      109.16      100.66      4.02 o 
   2   7   2        0.25       -0.29      1.90 o 
   3   7   2       54.58       66.60      3.18 o 
   4   7   2      164.78      164.35      3.70 o 
   5   7   2      841.88      753.79      8.39 o 
   6   7   2       51.12       61.59      2.56 o 
   7   7   2       99.17       93.96      3.18 o 
   8   7   2       89.44       90.02      3.00 o 
   9   7   2        0.47        9.92      1.73 o 
  10   7   2       21.35       21.83      2.21 o 
  11   7   2        5.71        9.04      1.83 o 
   0   8   2      182.24      185.07      7.22 o 
   1   8   2       96.08       99.02      4.06 o 
   2   8   2       19.49       20.79      2.43 o 
   3   8   2      268.22      244.12      5.71 o 
   4   8   2      113.51      115.15      3.89 o 
   5   8   2       75.02       80.36      3.31 o 
   6   8   2       33.01       43.37      2.74 o 
   7   8   2       45.67       41.90      3.31 o 
   8   8   2      197.56      190.82      5.67 o 
   9   8   2       23.93       30.42      2.95 o 
   0   9   2      179.42      170.27      7.18 o 
   1   9   2       99.17      106.36      4.39 o 
   2   9   2       21.07       29.95      2.58 o 
   3   9   2       32.18       36.24      2.91 o 
   4   9   2      127.84      130.66      4.48 o 
   5   9   2        7.96       15.16      2.11 o 
   6   9   2       45.17       61.77      3.62 o 
   2   0   3    24800.97    24736.26    116.62 o 
   4   0   3     5932.27     5870.79     36.70 o 
   6   0   3      169.68      174.57      4.50 o 
   8   0   3       84.16      105.08      3.88 o 
  10   0   3     1102.14     1099.61     16.53 o 
  12   0   3      376.45      340.01      6.60 o 
  14   0   3      164.21      150.38      7.18 o 
  16   0   3      178.02      183.17      9.07 o 
   1   1   3     3263.54     3311.19     12.72 o 
   2   1   3     3614.36     3555.37     14.40 o 
   3   1   3     5203.47     5185.76     20.80 o 
   4   1   3     1634.20     1715.96      8.25 o 
   5   1   3      258.53      291.38      2.61 o 
   6   1   3     1096.38     1134.76      7.37 o 
   7   1   3      665.34      687.27      5.63 o 
   8   1   3      578.97      573.90      5.72 o 
   9   1   3       38.12       42.20      2.18 o 
  10   1   3       69.48       72.66      2.81 o 
  11   1   3       79.77       86.92      3.19 o 
  12   1   3       86.27      101.32      3.81 o 
  13   1   3      208.63      193.49      4.89 o 
  14   1   3       85.06       87.02      4.38 o 
  15   1   3      119.95      123.57      5.43 o 
  16   1   3       33.70       38.97      3.28 o 
   1   2   3     1458.01     1473.14      7.05 o 
   2   2   3     1178.29     1219.85      5.97 o 
   3   2   3      197.85      191.22      2.45 o 
   4   2   3      686.75      638.43      4.01 o 
   5   2   3      826.03      851.45      5.62 o 
   6   2   3      634.83      659.39      6.14 o 
   7   2   3     1168.60     1161.19      9.22 o 
   8   2   3      437.38      421.08      5.15 o 
   9   2   3      203.40      198.39      3.77 o 
  10   2   3       31.51       31.64      2.53 o 
  11   2   3      449.00      428.38      7.01 o 
  12   2   3      285.16      264.98      5.61 o 
  13   2   3        9.94       15.00      2.10 o 
  14   2   3        0.26        5.50      2.28 o 
  15   2   3      420.29      410.21      9.04 o 
  16   2   3       71.00       73.94      4.44 o 
   1   3   3       66.98       66.69      1.34 o 
   2   3   3     1368.26     1373.31      8.27 o 
   3   3   3      569.60      583.14      4.60 o 
   4   3   3      276.44      305.86      3.72 o 
   5   3   3     1547.98     1651.13      9.82 o 
   6   3   3     1585.02     1566.52      9.78 o 
   7   3   3      727.60      697.43      6.78 o 
   8   3   3      354.57      337.64      4.65 o 
   9   3   3      142.79      129.95      3.24 o 
  10   3   3      816.59      776.94      9.42 o 
  11   3   3        2.01        2.25      1.93 o 
  12   3   3      205.90      211.43      5.26 o 
  13   3   3      122.26      126.59      5.01 o 
  14   3   3       18.41       21.29      2.93 o 
  15   3   3       35.48       50.42      3.88 o 
  16   3   3       22.58       28.93      2.91 o 
   1   4   3      485.52      515.48      4.95 o 
   2   4   3       96.32      111.69      2.29 o 
   3   4   3      324.16      358.38      3.74 o 
   4   4   3       16.36       12.03      1.26 o 
   5   4   3      284.55      289.37      3.16 o 
   6   4   3       14.05       24.94      1.48 o 
   7   4   3      164.05      173.09      2.72 o 
   8   4   3      177.50      178.88      3.53 o 
   9   4   3       58.39       55.03      2.46 o 
  10   4   3      755.50      689.63      8.07 o 
  11   4   3      363.55      359.18      6.71 o 
  12   4   3       23.20       25.14      3.11 o 
  13   4   3      133.01      138.63      5.60 o 
  14   4   3       43.66       53.81      4.02 o 
  15   4   3       24.69       37.83      3.41 o 
   1   5   3      559.06      579.76      5.43 o 
   2   5   3      125.62      121.42      2.67 o 
   3   5   3       55.69       55.70      1.73 o 
   4   5   3      130.66      133.16      2.63 o 
   5   5   3       81.31       81.73      2.38 o 
   6   5   3       15.93       17.41      1.24 o 
   7   5   3      307.07      288.76      3.98 o 
   8   5   3      360.24      338.65      4.38 o 
   9   5   3       27.81       30.41      1.83 o 
  10   5   3       61.62       69.70      2.92 o 
  11   5   3      423.15      399.36      6.59 o 
  12   5   3       59.85       64.37      3.49 o 
  13   5   3        7.25       10.84      2.15 o 
  14   5   3       21.43       29.54      2.56 o 
   1   6   3       86.65       87.79      3.49 o 
   2   6   3      666.63      632.19      6.71 o 
   3   6   3       70.53       75.99      2.44 o 
   4   6   3      380.96      351.48      4.85 o 
   5   6   3      193.74      177.90      3.17 o 
   6   6   3      303.95      288.41      4.29 o 
   7   6   3       28.75       33.59      1.71 o 
   8   6   3       40.17       50.76      1.89 o 
   9   6   3       46.41       47.36      2.05 o 
  10   6   3      138.19      140.09      3.96 o 
  11   6   3      121.15      124.42      4.03 o 
  12   6   3       14.23       17.99      1.97 o 
  13   6   3       75.77       71.09      3.50 o 
   1   7   3      167.36      166.55      4.73 o 
   2   7   3       43.76       47.26      3.10 o 
   3   7   3      145.10      152.37      3.63 o 
   4   7   3       62.90       70.86      2.67 o 
   5   7   3      323.58      295.27      4.90 o 
   6   7   3      198.46      193.62      3.98 o 
   7   7   3      278.50      280.02      4.67 o 
   8   7   3        8.32       15.63      1.65 o 
   9   7   3       12.10       14.74      1.94 o 
  10   7   3       75.52       76.11      3.91 o 
  11   7   3       11.15       18.37      2.11 o 
   1   8   3      130.97      140.25      4.65 o 
   2   8   3       63.33       68.77      3.50 o 
   3   8   3       97.04      120.80      3.99 o 
   4   8   3       51.56       64.04      3.05 o 
   5   8   3       14.06       17.98      2.00 o 
   6   8   3      146.91      145.59      4.74 o 
   7   8   3       73.05       68.19      3.34 o 
   8   8   3       24.37       37.05      3.27 o 
   9   8   3      121.51      129.32      6.01 o 
   1   9   3        1.14        5.91      1.95 o 
   2   9   3       21.63       27.37      2.65 o 
   3   9   3       23.62       24.20      3.49 o 
   4   9   3      110.41      129.10      4.76 o 
   5   9   3       23.52       25.22      2.77 o 
   6   9   3       29.16       25.25      3.08 o 
   0   0   4     6986.93     6836.05     60.00 o 
   2   0   4     3015.95     3030.62     16.96 o 
   4   0   4       51.51       59.26      1.48 o 
   6   0   4      972.65      982.36      8.42 o 
   8   0   4      946.05      873.60     10.02 o 
  10   0   4      110.85      110.56      3.74 o 
  12   0   4       88.16       80.99      3.40 o 
  14   0   4      232.92      222.90      9.00 o 
  16   0   4       99.34      100.05      7.14 o 
   0   1   4     2519.33     2543.65     13.25 o 
   1   1   4     2517.77     2611.39     10.48 o 
   2   1   4      614.44      615.79      3.12 o 
   3   1   4     2046.77     2113.19      8.96 o 
   4   1   4      567.80      592.06      3.61 o 
   5   1   4     1241.98     1265.45      7.64 o 
   6   1   4      143.68      157.03      2.06 o 
   7   1   4      425.45      450.80      4.12 o 
   8   1   4       25.14       26.16      1.30 o 
   9   1   4      358.51      365.50      4.40 o 
  10   1   4      149.26      159.29      2.91 o 
  11   1   4      133.28      132.10      3.43 o 
  12   1   4       40.94       49.48      2.49 o 
  13   1   4      187.47      175.91      4.16 o 
  14   1   4       29.87       32.60      2.94 o 
  15   1   4        5.70       13.90      2.28 o 
  16   1   4       60.78       79.78      4.48 o 
   0   2   4     1199.69     1229.42      9.04 o 
   1   2   4     1028.50     1033.10      5.34 o 
   2   2   4      296.30      320.20      2.52 o 
   3   2   4       77.85       78.26      1.38 o 
   4   2   4     1649.83     1721.18      9.19 o 
   5   2   4     2139.70     2297.92     11.93 o 
   6   2   4      441.55      448.11      3.45 o 
   7   2   4     1275.29     1244.11      8.19 o 
   8   2   4     1062.00     1063.86      8.27 o 
   9   2   4      184.31      192.26      3.80 o 
  10   2   4       60.02       65.55      2.86 o 
  11   2   4      102.47      102.58      3.73 o 
  12   2   4      586.58      559.37      8.62 o 
  13   2   4      515.80      498.34      9.13 o 
  14   2   4        3.12       11.00      2.33 o 
  15   2   4      244.76      242.76      6.81 o 
  16   2   4        7.47       12.75      2.30 o 
   0   3   4     1443.75     1491.32     11.86 o 
   1   3   4      227.48      208.21      2.36 o 
   2   3   4      560.24      583.20      4.30 o 
   3   3   4       84.44       82.45      1.74 o 
   4   3   4      736.53      767.83      5.08 o 
   5   3   4       39.42       54.22      1.35 o 
   6   3   4      700.20      705.73      5.43 o 
   7   3   4      231.10      219.47      2.69 o 
   8   3   4      311.01      290.99      3.87 o 
   9   3   4       34.71       40.55      2.09 o 
  10   3   4       94.81      106.97      3.70 o 
  11   3   4       75.98       76.87      3.55 o 
  12   3   4      110.78      112.08      4.17 o 
  13   3   4      110.19      119.93      5.26 o 
  14   3   4       40.50       46.20      3.69 o 
  15   3   4      265.60      257.89      6.48 o 
   0   4   4     1783.67     1844.80     15.12 o 
   1   4   4      495.13      494.54      4.08 o 
   2   4   4      353.86      362.57      3.47 o 
   3   4   4      128.90      119.67      2.20 o 
   4   4   4      293.52      333.17      3.62 o 
   5   4   4      754.40      725.74      5.66 o 
   6   4   4        5.61        6.95      1.12 o 
   7   4   4        6.80        5.75      1.12 o 
   8   4   4      124.54      123.17      2.35 o 
   9   4   4      456.38      418.22      5.39 o 
  10   4   4      419.15      391.36      5.25 o 
  11   4   4      180.75      174.75      4.25 o 
  12   4   4      339.74      318.06      6.35 o 
  13   4   4      251.07      240.27      5.63 o 
  14   4   4       82.78       94.80      4.12 o 
  15   4   4       14.69       19.27      2.87 o 
   0   5   4      675.11      696.86      8.97 o 
   1   5   4       58.57       61.80      1.72 o 
   2   5   4        1.91        1.78      1.13 o 
   3   5   4      370.46      370.10      4.26 o 
   4   5   4      333.10      308.64      3.97 o 
   5   5   4       80.37       74.15      2.21 o 
   6   5   4      107.34       98.32      2.55 o 
   7   5   4       91.41      103.84      2.56 o 
   8   5   4      521.18      492.95      5.52 o 
   9   5   4      219.81      232.42      4.07 o 
  10   5   4        4.16        5.67      1.43 o 
  11   5   4        6.69        9.74      1.77 o 
  12   5   4      179.79      169.16      4.81 o 
  13   5   4       78.42       78.00      3.81 o 
  14   5   4       97.33      103.95      4.29 o 
   0   6   4      251.85      258.81      7.44 o 
   1   6   4      492.36      483.98      6.34 o 
   2   6   4      393.20      389.03      4.85 o 
   3   6   4      213.77      214.65      3.83 o 
   4   6   4      255.91      245.28      3.84 o 
   5   6   4      560.08      524.49      5.97 o 
   6   6   4      171.03      173.17      3.23 o 
   7   6   4       75.55       81.00      2.37 o 
   8   6   4       44.29       42.01      1.82 o 
   9   6   4       38.35       40.09      2.21 o 
  10   6   4       13.07       17.56      2.02 o 
  11   6   4       28.38       34.86      2.52 o 
  12   6   4       47.53       61.87      3.16 o 
  13   6   4       11.17       18.36      2.00 o 
   0   7   4      108.79      121.95      7.71 o 
   1   7   4      800.15      747.95      9.92 o 
   2   7   4      119.93      122.73      3.63 o 
   3   7   4      642.24      631.47      7.48 o 
   4   7   4      201.60      209.08      4.14 o 
   5   7   4      129.00      134.47      3.41 o 
   6   7   4        0.73        8.93      1.39 o 
   7   7   4       32.14       34.42      2.28 o 
   8   7   4       13.12       18.16      1.71 o 
   9   7   4      228.14      223.78      5.73 o 
  10   7   4       11.93       25.11      2.46 o 
  11   7   4      117.60      117.87      5.19 o 
   0   8   4      267.61      251.92      8.05 o 
   1   8   4      159.75      154.39      4.65 o 
   2   8   4       39.94       40.47      2.83 o 
   3   8   4      242.45      240.59      5.46 o 
   4   8   4      125.02      114.36      4.15 o 
   5   8   4       59.22       52.18      2.97 o 
   6   8   4       12.72       12.95      1.69 o 
   7   8   4       53.10       62.14      3.73 o 
   8   8   4      210.94      206.70      7.25 o 
   9   8   4      190.25      198.01      7.50 o 
   0   9   4      249.86      251.64      9.93 o 
   1   9   4      123.76      112.02      4.94 o 
   2   9   4       22.44       24.34      2.47 o 
   3   9   4       30.38       38.74      3.09 o 
   4   9   4       34.82       36.27      2.97 o 
   5   9   4        8.81       13.22      2.24 o 
   6   9   4       32.45       28.82      2.79 o 
   2   0   5     7776.94     7757.50     41.13 o 
   4   0   5      906.32      934.22      7.18 o 
   6   0   5      648.87      714.18      7.18 o 
   8   0   5      495.75      518.80      6.08 o 
  10   0   5      483.25      462.00      7.32 o 
  12   0   5       55.58       63.52      2.80 o 
  14   0   5      160.97      161.12      6.08 o 
  16   0   5       90.68       81.71      5.71 o 
   1   1   5     1530.67     1453.59      5.90 o 
   2   1   5      615.99      612.51      3.28 o 
   3   1   5     1216.96     1177.38      5.57 o 
   4   1   5      692.39      702.64      4.10 o 
   5   1   5     1720.88     1793.04      9.44 o 
   6   1   5      569.04      582.43      4.31 o 
   7   1   5      854.10      839.37      6.06 o 
   8   1   5       40.90       53.06      1.59 o 
   9   1   5      286.84      278.75      3.37 o 
  10   1   5      101.84      103.30      2.27 o 
  11   1   5      613.40      570.27      5.48 o 
  12   1   5      202.81      200.22      3.50 o 
  13   1   5       23.53       21.54      1.85 o 
  14   1   5      110.74      108.54      4.19 o 
  15   1   5       67.77       79.53      3.86 o 
  16   1   5      143.56      147.14      5.09 o 
   1   2   5     1974.93     1916.57      9.30 o 
   2   2   5     4753.90     4806.54     23.14 o 
   3   2   5      257.87      293.71      2.73 o 
   4   2   5     1438.22     1509.39      8.78 o 
   5   2   5      796.14      830.30      5.43 o 
   6   2   5      693.21      696.83      4.99 o 
   7   2   5     1427.79     1398.53      9.64 o 
   8   2   5      159.00      186.06      2.68 o 
   9   2   5       58.74       61.74      1.90 o 
  10   2   5      503.65      509.72      5.64 o 
  11   2   5      192.99      197.31      3.79 o 
  12   2   5      135.09      143.65      4.49 o 
  13   2   5      203.31      202.92      5.26 o 
  14   2   5       10.31        9.48      2.14 o 
  15   2   5       21.83       21.79      2.43 o 
  16   2   5       50.68       53.29      3.53 o 
   1   3   5      205.27      212.56      2.46 o 
   2   3   5     2537.22     2693.74     14.26 o 
   3   3   5       48.82       56.05      1.52 o 
   4   3   5      285.57      288.68      2.94 o 
   5   3   5      255.93      272.93      2.92 o 
   6   3   5      551.44      570.04      4.51 o 
   7   3   5       63.94       87.96      2.43 o 
   8   3   5      437.61      445.83      4.49 o 
   9   3   5      533.16      520.44      5.91 o 
  10   3   5     1471.53     1372.29     12.57 o 
  11   3   5      159.56      174.41      4.33 o 
  12   3   5      246.12      233.31      5.61 o 
  13   3   5       53.67       55.26      3.36 o 
  14   3   5       32.47       38.19      2.93 o 
  15   3   5       21.39       27.19      2.60 o 
   1   4   5      144.36      143.88      2.24 o 
   2   4   5      186.55      187.82      2.48 o 
   3   4   5      547.43      562.95      4.70 o 
   4   4   5      604.03      610.23      5.41 o 
   5   4   5      475.12      468.65      4.43 o 
   6   4   5       10.94       13.39      1.10 o 
   7   4   5      300.88      291.36      3.68 o 
   8   4   5      212.10      202.00      3.20 o 
   9   4   5      101.65       97.00      2.82 o 
  10   4   5      505.41      459.71      5.95 o 
  11   4   5      148.73      151.40      4.53 o 
  12   4   5       10.58       12.07      2.21 o 
  13   4   5        7.18       16.07      2.47 o 
  14   4   5      100.25      108.66      4.34 o 
  15   4   5      124.77      125.53      5.23 o 
   1   5   5      165.63      169.62      2.76 o 
   2   5   5      124.01      122.97      2.66 o 
   3   5   5      252.41      248.80      3.60 o 
   4   5   5       89.39       94.52      2.35 o 
   5   5   5       12.92       17.24      1.37 o 
   6   5   5        5.12        6.87      1.41 o 
   7   5   5      123.44      127.71      2.88 o 
   8   5   5      421.04      393.09      4.93 o 
   9   5   5       87.52       87.12      2.67 o 
  10   5   5       78.11       72.09      2.68 o 
  11   5   5        5.75        7.86      1.82 o 
  12   5   5      114.41      109.40      4.14 o 
  13   5   5      133.57      119.86      4.56 o 
  14   5   5       35.81       36.17      2.97 o 
   1   6   5      245.45      250.41      4.46 o 
   2   6   5      156.36      157.21      3.24 o 
   3   6   5       77.16       79.59      2.73 o 
   4   6   5      131.22      129.01      3.12 o 
   5   6   5      290.52      280.53      4.47 o 
   6   6   5       82.99       85.17      2.48 o 
   7   6   5       22.26       25.17      1.64 o 
   8   6   5        4.00        8.87      1.21 o 
   9   6   5        2.45        4.73      1.27 o 
  10   6   5       51.53       51.93      2.90 o 
  11   6   5       17.42       22.24      2.25 o 
  12   6   5       13.43       20.48      2.43 o 
   1   7   5       45.12       57.88      3.00 o 
   2   7   5      341.76      341.62      5.26 o 
   3   7   5      951.18      885.33      9.35 o 
   4   7   5       93.79      109.43      3.27 o 
   5   7   5       88.03       96.05      3.02 o 
   6   7   5        2.03        7.01      1.41 o 
   7   7   5       83.39       73.97      2.92 o 
   8   7   5        2.55        8.77      1.73 o 
   9   7   5       37.39       37.22      3.21 o 
  10   7   5       57.66       68.01      4.03 o 
  11   7   5      113.95      134.32      5.50 o 
   1   8   5      105.72      115.17      4.54 o 
   2   8   5      100.14       93.80      4.16 o 
   3   8   5       66.43       58.26      3.44 o 
   4   8   5       76.71       85.89      4.09 o 
   5   8   5       70.64       75.67      3.59 o 
   6   8   5       57.94       66.09      3.38 o 
   7   8   5       91.16       91.60      4.44 o 
   8   8   5       91.44       95.11      5.57 o 
   9   8   5      114.09      130.91      6.84 o 
   1   9   5       34.38       47.82      4.06 o 
   2   9   5      198.45      196.67      6.87 o 
   3   9   5        8.50       15.72      2.70 o 
   4   9   5       25.95       36.10      3.37 o 
   5   9   5        4.29       17.15      2.56 o 
   0   0   6      457.28      433.81      7.77 o 
   2   0   6      288.75      290.43      2.98 o 
   4   0   6     2156.50     2261.76     15.13 o 
   6   0   6      967.79      893.86      8.43 o 
   8   0   6       88.22      107.05      2.89 o 
  10   0   6       91.95       84.15      2.80 o 
  12   0   6       88.77       87.84      3.26 o 
  14   0   6      165.31      143.14      5.15 o 
  16   0   6      131.45      142.98      8.47 o 
   0   1   6     1324.26     1330.38      9.58 o 
   1   1   6     3124.20     3072.92     14.05 o 
   2   1   6       74.62       73.77      1.21 o 
   3   1   6     1302.23     1272.51      6.59 o 
   4   1   6      860.01      919.11      5.09 o 
   5   1   6     2893.75     2986.04     14.12 o 
   6   1   6     1027.32     1035.17      6.20 o 
   7   1   6        4.50        6.92      0.86 o 
   8   1   6        0.14        2.02      0.65 o 
   9   1   6      391.56      378.46      3.89 o 
  10   1   6      316.85      310.61      3.68 o 
  11   1   6       98.56      101.43      2.29 o 
  12   1   6      252.05      231.95      3.85 o 
  13   1   6       91.85       94.63      3.04 o 
  14   1   6        6.78        7.69      1.85 o 
  15   1   6       26.94       32.81      2.55 o 
  16   1   6        8.62       13.07      2.58 o 
   0   2   6     1395.84     1421.10     11.74 o 
   1   2   6      579.10      605.30      4.12 o 
   2   2   6      524.18      571.19      3.97 o 
   3   2   6       37.84       34.64      1.20 o 
   4   2   6      116.74      130.10      1.86 o 
   5   2   6      515.25      483.85      3.75 o 
   6   2   6      186.72      181.58      2.28 o 
   7   2   6      493.48      497.27      4.53 o 
   8   2   6       56.67       65.98      1.86 o 
   9   2   6      172.50      172.41      2.93 o 
  10   2   6       37.61       35.46      1.75 o 
  11   2   6        2.10        6.90      1.71 o 
  12   2   6       15.36       19.49      2.51 o 
  13   2   6      418.30      389.31      6.58 o 
  14   2   6       45.43       44.32      2.62 o 
  15   2   6        2.77        5.55      2.81 o 
   0   3   6      135.73      126.78      2.76 o 
   1   3   6      343.78      320.16      2.99 o 
   2   3   6      188.27      210.31      2.57 o 
   3   3   6      264.82      260.63      2.75 o 
   4   3   6      193.36      208.47      2.50 o 
   5   3   6      422.66      451.53      3.85 o 
   6   3   6      123.57      132.90      2.21 o 
   7   3   6      210.99      222.57      3.31 o 
   8   3   6     1321.67     1292.23      9.72 o 
   9   3   6      233.18      225.24      3.74 o 
  10   3   6      266.71      253.36      4.35 o 
  11   3   6      389.04      343.32      6.58 o 
  12   3   6      486.61      445.48      7.79 o 
  13   3   6       33.24       32.54      2.74 o 
  14   3   6      106.46      107.63      4.80 o 
  15   3   6       54.03       50.04      3.78 o 
   0   4   6     1124.68     1157.00     10.69 o 
   1   4   6      353.06      368.94      3.59 o 
   2   4   6      242.38      252.57      2.88 o 
   3   4   6      108.83      106.91      2.05 o 
   4   4   6       94.06       95.71      2.02 o 
   5   4   6      100.77       99.89      2.13 o 
   6   4   6        7.80        9.82      1.14 o 
   7   4   6      161.41      166.89      2.70 o 
   8   4   6      467.19      458.83      5.21 o 
   9   4   6      151.61      154.79      3.47 o 
  10   4   6      115.42      126.36      3.69 o 
  11   4   6      131.54      126.29      3.86 o 
  12   4   6      164.77      156.02      4.75 o 
  13   4   6       29.65       35.82      2.87 o 
  14   4   6       79.51       77.17      4.14 o 
   0   5   6      363.70      381.24      6.23 o 
   1   5   6      513.38      496.47      5.00 o 
   2   5   6      759.93      751.60      6.79 o 
   3   5   6      248.66      252.08      3.48 o 
   4   5   6       32.55       42.72      1.82 o 
   5   5   6      326.76      323.30      4.16 o 
   6   5   6       65.07       73.64      2.15 o 
   7   5   6       81.14       88.72      2.56 o 
   8   5   6      187.63      187.28      3.55 o 
   9   5   6       64.80       65.91      2.46 o 
  10   5   6       45.09       49.57      2.52 o 
  11   5   6      133.83      131.28      4.36 o 
  12   5   6      119.16      113.93      4.48 o 
  13   5   6      158.47      142.27      5.06 o 
   0   6   6     1246.95     1218.79     14.73 o 
   1   6   6      652.38      638.55      6.72 o 
   2   6   6      466.68      432.70      5.84 o 
   3   6   6       62.71       74.84      2.63 o 
   4   6   6      146.25      138.73      3.07 o 
   5   6   6      463.05      417.75      5.22 o 
   6   6   6      397.44      398.01      5.26 o 
   7   6   6       17.34       19.85      1.56 o 
   8   6   6       81.16       77.92      2.58 o 
   9   6   6       46.61       47.55      2.34 o 
  10   6   6       13.72       20.09      2.15 o 
  11   6   6       71.06       78.26      3.81 o 
  12   6   6       25.96       22.90      2.57 o 
   0   7   6      516.10      510.68      9.75 o 
   1   7   6      284.56      282.70      5.34 o 
   2   7   6        6.19        9.10      2.04 o 
   3   7   6      322.10      301.64      5.26 o 
   4   7   6      133.94      128.02      3.60 o 
   5   7   6       69.98       73.24      2.91 o 
   6   7   6       44.76       42.82      2.57 o 
   7   7   6      302.99      279.65      5.40 o 
   8   7   6       15.14       20.24      2.15 o 
   9   7   6       29.90       37.38      3.22 o 
  10   7   6        7.38       12.86      3.36 o 
   0   8   6       49.29       50.34      4.42 o 
   1   8   6      369.74      346.37      7.17 o 
   2   8   6      115.12      120.05      5.02 o 
   3   8   6       35.34       45.22      3.40 o 
   4   8   6        0.13        6.32      1.85 o 
   5   8   6       24.72       27.19      2.52 o 
   6   8   6        2.02        4.20      1.86 o 
   7   8   6       36.46       38.30      3.46 o 
   8   8   6        3.47       13.15      3.01 o 
   0   9   6       61.60       51.60      5.37 o 
   1   9   6       36.85       29.60      3.34 o 
   2   9   6       30.76       39.69      3.45 o 
   3   9   6       26.11       33.95      3.31 o 
   4   9   6       12.53       14.56      2.28 o 
   2   0   7      422.74      418.25      4.66 o 
   4   0   7      734.99      765.30      7.02 o 
   6   0   7      198.79      198.47      3.33 o 
   8   0   7      376.47      364.21      5.05 o 
  10   0   7     1385.51     1291.72     13.16 o 
  12   0   7       28.77       33.39      2.33 o 
  14   0   7      148.25      145.24      5.80 o 
   1   1   7       43.17       49.20      1.06 o 
   2   1   7     1063.52     1103.45      6.05 o 
   3   1   7      482.47      517.02      3.72 o 
   4   1   7      483.53      492.05      3.59 o 
   5   1   7      752.34      697.87      4.48 o 
   6   1   7      212.77      241.32      2.50 o 
   7   1   7      107.43      130.38      1.94 o 
   8   1   7       24.44       27.95      1.25 o 
   9   1   7      186.08      184.70      2.70 o 
  10   1   7      688.39      674.00      6.07 o 
  11   1   7       69.52       81.99      2.29 o 
  12   1   7       15.26       16.88      1.73 o 
  13   1   7       32.11       32.69      2.12 o 
  14   1   7       19.44       25.00      2.30 o 
  15   1   7       38.25       37.48      2.90 o 
   1   2   7      366.62      405.37      3.32 o 
   2   2   7     1132.06     1211.36      7.39 o 
   3   2   7      298.50      319.57      2.93 o 
   4   2   7       45.22       54.39      1.26 o 
   5   2   7      163.62      180.96      2.07 o 
   6   2   7       75.01       85.82      1.59 o 
   7   2   7      334.70      331.47      3.17 o 
   8   2   7       50.95       51.45      1.61 o 
   9   2   7      797.18      726.95      6.26 o 
  10   2   7      148.62      163.36      3.44 o 
  11   2   7       62.52       70.02      2.67 o 
  12   2   7        8.18       12.23      1.98 o 
  13   2   7      206.87      193.10      4.39 o 
  14   2   7       10.45       14.98      1.95 o 
  15   2   7      109.33      109.05      4.83 o 
   1   3   7     1030.58     1009.17      6.55 o 
   2   3   7      219.62      226.20      2.51 o 
   3   3   7       25.96       29.92      1.14 o 
   4   3   7       67.80       93.28      1.80 o 
   5   3   7      116.92      114.33      2.04 o 
   6   3   7      899.45      879.80      6.58 o 
   7   3   7      166.92      163.95      2.71 o 
   8   3   7      340.45      324.83      3.92 o 
   9   3   7      254.04      254.65      4.44 o 
  10   3   7      187.61      181.91      4.13 o 
  11   3   7       62.24       64.01      3.30 o 
  12   3   7       38.27       36.44      3.74 o 
  13   3   7       70.40       85.63      4.29 o 
  14   3   7       37.04       42.33      3.19 o 
  15   3   7       59.33       60.91      4.16 o 
   1   4   7      555.50      542.23      4.65 o 
   2   4   7      424.36      443.44      4.00 o 
   3   4   7      134.21      149.18      2.26 o 
   4   4   7      167.06      186.35      2.72 o 
   5   4   7       66.05       73.82      1.93 o 
   6   4   7      684.54      643.84      5.64 o 
   7   4   7      217.06      210.56      3.19 o 
   8   4   7       76.23       78.88      2.58 o 
   9   4   7       55.16       65.53      2.87 o 
  10   4   7      115.98      123.19      3.53 o 
  11   4   7      219.17      200.73      4.37 o 
  12   4   7      154.20      139.65      5.05 o 
  13   4   7      116.85      118.84      5.25 o 
  14   4   7      224.72      210.74      6.39 o 
   1   5   7       27.18       28.06      1.47 o 
   2   5   7      140.44      148.69      2.76 o 
   3   5   7      485.41      467.03      4.76 o 
   4   5   7      456.04      440.42      4.92 o 
   5   5   7      302.56      276.47      4.04 o 
   6   5   7       81.50       84.89      2.69 o 
   7   5   7      517.84      483.70      5.89 o 
   8   5   7       54.70       55.15      2.44 o 
   9   5   7       50.61       46.92      2.23 o 
  10   5   7       11.81       17.68      1.89 o 
  11   5   7       24.88       20.73      2.40 o 
  12   5   7       87.27       88.16      4.47 o 
  13   5   7       36.34       37.10      3.28 o 
   1   6   7      708.11      670.35      7.40 o 
   2   6   7       95.34      100.95      2.85 o 
   3   6   7       50.09       53.02      2.32 o 
   4   6   7      207.92      202.41      3.82 o 
   5   6   7      566.73      528.16      6.21 o 
   6   6   7      314.81      297.94      4.88 o 
   7   6   7       18.27       15.96      1.67 o 
   8   6   7        6.24       12.90      1.50 o 
   9   6   7       25.86       29.03      1.90 o 
  10   6   7       40.74       44.02      3.19 o 
  11   6   7       44.59       53.75      3.51 o 
  12   6   7       18.48       26.97      2.69 o 
   1   7   7      128.08      142.99      4.31 o 
   2   7   7       37.76       49.68      2.97 o 
   3   7   7      151.69      158.28      4.11 o 
   4   7   7      111.60      109.57      3.71 o 
   5   7   7       27.51       29.47      2.44 o 
   6   7   7       61.93       62.37      2.95 o 
   7   7   7       28.79       29.23      2.23 o 
   8   7   7       54.33       55.52      3.14 o 
   9   7   7      103.61      117.44      5.43 o 
  10   7   7       34.93       39.55      3.58 o 
   1   8   7       16.86       22.93      3.09 o 
   2   8   7       39.11       35.90      3.54 o 
   3   8   7       58.67       61.52      3.69 o 
   4   8   7        4.97       11.48      2.15 o 
   5   8   7       21.62       36.08      2.97 o 
   6   8   7        7.54        9.41      1.96 o 
   7   8   7       14.54       29.38      3.03 o 
   1   9   7       29.30       35.31      3.44 o 
   2   9   7      144.57      156.79      5.92 o 
   3   9   7       22.72       26.27      2.71 o 
   0   0   8      291.93      329.27      5.69 o 
   2   0   8      863.82      907.13      8.98 o 
   4   0   8     1607.64     1640.93     12.81 o 
   6   0   8      327.15      311.33      3.98 o 
   8   0   8       85.08       96.67      2.73 o 
  10   0   8      120.18      144.04      4.31 o 
  12   0   8      362.82      331.48      6.28 o 
  14   0   8       44.13       49.17      5.47 o 
   0   1   8      149.06      171.89      2.56 o 
   1   1   8      510.92      511.58      3.92 o 
   2   1   8      681.90      686.11      4.34 o 
   3   1   8      557.98      590.56      4.12 o 
   4   1   8     1044.13     1073.18      6.45 o 
   5   1   8      285.90      264.25      2.64 o 
   6   1   8      315.05      316.44      2.93 o 
   7   1   8       21.69       28.01      1.17 o 
   8   1   8      655.52      624.46      4.98 o 
   9   1   8      569.00      550.86      4.83 o 
  10   1   8      124.16      121.92      2.83 o 
  11   1   8       30.67       31.95      1.68 o 
  12   1   8      103.23      104.35      2.70 o 
  13   1   8       20.69       22.79      2.14 o 
  14   1   8       11.08       17.30      2.32 o 
  15   1   8       45.27       54.94      3.43 o 
   0   2   8      284.94      258.79      3.58 o 
   1   2   8      521.29      541.00      3.96 o 
   2   2   8     1153.96     1209.28      7.07 o 
   3   2   8      116.39      132.85      1.83 o 
   4   2   8      203.08      237.02      2.42 o 
   5   2   8      111.10      103.48      1.69 o 
   6   2   8      149.24      149.95      2.05 o 
   7   2   8      422.23      401.44      3.56 o 
   8   2   8      262.43      263.86      3.09 o 
   9   2   8      310.81      295.54      3.75 o 
  10   2   8       81.42       85.89      2.61 o 
  11   2   8      102.63      105.56      3.12 o 
  12   2   8       21.25       27.91      2.34 o 
  13   2   8      133.79      119.67      4.01 o 
  14   2   8       25.19       25.06      2.26 o 
  15   2   8       30.48       43.08      3.20 o 
   0   3   8     2069.55     2114.96     15.82 o 
   1   3   8      142.76      152.61      2.00 o 
   2   3   8      555.00      563.99      4.26 o 
   3   3   8       66.80       72.61      1.46 o 
   4   3   8      153.81      169.99      2.26 o 
   5   3   8       53.51       59.05      1.72 o 
   6   3   8      199.23      196.17      2.65 o 
   7   3   8      192.86      196.77      2.80 o 
   8   3   8      192.21      198.59      3.45 o 
   9   3   8       86.82       87.88      2.88 o 
  10   3   8        4.98        6.89      1.52 o 
  11   3   8      165.65      159.18      4.19 o 
  12   3   8       98.98      102.96      4.07 o 
  13   3   8       17.12       19.50      2.29 o 
  14   3   8        9.67       14.24      2.06 o 
   0   4   8      436.29      477.66      7.12 o 
   1   4   8      241.14      239.38      2.84 o 
   2   4   8       71.00       86.37      1.78 o 
   3   4   8      153.04      162.17      2.43 o 
   4   4   8       29.03       36.76      1.45 o 
   5   4   8      552.99      544.68      4.97 o 
   6   4   8       59.09       59.08      1.88 o 
   7   4   8       99.00      106.83      2.89 o 
   8   4   8      299.18      280.83      4.66 o 
   9   4   8       36.60       36.99      2.26 o 
  10   4   8        3.07        8.36      1.91 o 
  11   4   8       57.30       52.72      2.93 o 
  12   4   8      133.82      118.82      5.13 o 
  13   4   8       60.18       68.04      4.23 o 
   0   5   8      972.63      916.51     10.24 o 
   1   5   8        2.72        8.06      1.12 o 
   2   5   8      684.85      670.14      5.99 o 
   3   5   8      378.04      363.40      3.99 o 
   4   5   8       94.00      105.27      2.46 o 
   5   5   8       17.68       14.49      1.57 o 
   6   5   8      302.03      294.46      4.66 o 
   7   5   8        6.63       10.42      1.66 o 
   8   5   8      216.85      188.33      4.14 o 
   9   5   8      140.00      142.75      3.63 o 
  10   5   8       17.67       23.53      2.24 o 
  11   5   8       11.09       11.60      2.25 o 
  12   5   8       32.88       39.60      3.30 o 
   0   6   8     2920.44     2709.04     29.02 o 
   1   6   8      234.47      216.33      4.39 o 
   2   6   8       73.74       82.43      3.16 o 
   3   6   8       58.34       61.56      2.76 o 
   4   6   8      115.34      124.59      3.51 o 
   5   6   8      212.29      202.35      4.14 o 
   6   6   8       17.73       18.64      1.80 o 
   7   6   8       24.58       28.33      2.09 o 
   8   6   8       22.95       25.99      2.07 o 
   9   6   8       27.00       32.33      2.13 o 
  10   6   8       36.74       43.94      3.20 o 
  11   6   8       57.35       54.86      3.63 o 
   0   7   8        3.44        1.69      3.40 o 
   1   7   8       83.59       88.30      4.07 o 
   2   7   8      148.58      141.83      4.49 o 
   3   7   8      128.14      140.90      4.21 o 
   4   7   8       24.80       24.71      2.38 o 
   5   7   8       14.32       22.49      2.16 o 
   6   7   8       26.77       32.56      2.70 o 
   7   7   8       10.32       14.80      1.88 o 
   8   7   8       33.60       37.19      2.49 o 
   9   7   8       33.55       40.53      3.03 o 
   0   8   8      108.17      119.85      7.33 o 
   1   8   8       78.12       80.79      4.10 o 
   2   8   8       19.53       28.06      2.83 o 
   3   8   8       11.75       15.09      2.38 o 
   4   8   8       55.10       59.55      3.64 o 
   5   8   8      135.51      144.80      5.00 o 
   6   8   8       11.23       22.52      2.37 o 
   7   8   8        2.05       10.63      1.99 o 
   2   0   9      293.23      342.41      4.88 o 
   4   0   9       93.80       97.75      2.37 o 
   6   0   9     2179.12     2100.05     18.79 o 
   8   0   9      757.72      690.17      7.65 o 
  10   0   9      385.26      389.12      6.86 o 
  12   0   9       19.30       22.67      2.32 o 
  14   0   9        3.60        6.49      3.22 o 
   1   1   9      907.20      923.88      6.05 o 
   2   1   9      326.26      341.41      3.11 o 
   3   1   9      567.47      574.85      3.94 o 
   4   1   9      711.51      693.86      4.74 o 
   5   1   9      143.07      148.23      2.07 o 
   6   1   9       94.01      114.46      2.06 o 
   7   1   9      245.72      253.81      3.41 o 
   8   1   9      244.24      233.54      2.95 o 
   9   1   9      193.30      203.73      3.30 o 
  10   1   9      456.19      454.70      5.41 o 
  11   1   9      446.06      427.55      5.48 o 
  12   1   9       50.97       51.70      2.49 o 
  13   1   9      115.48      112.32      3.74 o 
  14   1   9       14.34       19.36      2.39 o 
  15   1   9       55.75       67.96      4.40 o 
   1   2   9       58.51       56.98      1.35 o 
   2   2   9      230.93      239.97      2.49 o 
   3   2   9      145.38      152.35      2.08 o 
   4   2   9       86.30       96.44      1.73 o 
   5   2   9      348.28      362.47      3.23 o 
   6   2   9        1.12        3.63      0.87 o 
   7   2   9      228.26      220.71      2.75 o 
   8   2   9      127.18      131.58      2.51 o 
   9   2   9      714.82      679.18      6.51 o 
  10   2   9      333.59      324.76      4.63 o 
  11   2   9      508.92      479.89      6.95 o 
  12   2   9       27.84       30.96      2.61 o 
  13   2   9       57.39       54.92      3.07 o 
  14   2   9       36.05       34.20      2.78 o 
   1   3   9      364.05      363.26      3.36 o 
   2   3   9       14.94       18.31      1.08 o 
   3   3   9       19.33       25.15      1.19 o 
   4   3   9       48.90       63.06      1.64 o 
   5   3   9       86.02       89.69      1.89 o 
   6   3   9       43.27       57.77      1.83 o 
   7   3   9      239.86      226.86      3.40 o 
   8   3   9       80.93       82.69      2.66 o 
   9   3   9       72.23       70.29      2.72 o 
  10   3   9       28.58       32.45      2.37 o 
  11   3   9      233.31      193.09      4.65 o 
  12   3   9      149.01      145.31      4.50 o 
  13   3   9       24.50       26.39      2.49 o 
  14   3   9       38.88       46.06      3.45 o 
   1   4   9       72.11       84.31      1.78 o 
   2   4   9       28.87       33.23      1.25 o 
   3   4   9      103.28      120.74      2.05 o 
   4   4   9      241.44      248.42      3.02 o 
   5   4   9        3.76        5.35      0.99 o 
   6   4   9      100.28      117.70      2.93 o 
   7   4   9       42.92       45.79      2.23 o 
   8   4   9       14.43       16.63      1.87 o 
   9   4   9      204.22      185.28      4.15 o 
  10   4   9      226.11      225.88      4.84 o 
  11   4   9      111.42      117.49      3.76 o 
  12   4   9       75.72       74.01      3.71 o 
  13   4   9        6.11       10.09      1.86 o 
   1   5   9      154.14      153.45      2.84 o 
   2   5   9      902.23      837.71      7.32 o 
   3   5   9       52.52       49.64      2.13 o 
   4   5   9      133.68      137.20      3.33 o 
   5   5   9      215.69      198.51      4.03 o 
   6   5   9      285.48      256.69      4.58 o 
   7   5   9      562.99      493.86      6.85 o 
   8   5   9      274.95      255.14      4.98 o 
   9   5   9       80.27       92.98      3.33 o 
  10   5   9       38.39       41.42      2.66 o 
  11   5   9        3.27       15.04      2.34 o 
  12   5   9       75.16       92.58      4.43 o 
   1   6   9      692.97      674.69      8.95 o 
   2   6   9      110.55      120.46      3.79 o 
   3   6   9       89.12       84.92      3.50 o 
   4   6   9      632.87      605.21      8.37 o 
   5   6   9      142.47      132.71      3.71 o 
   6   6   9      217.71      189.99      4.26 o 
   7   6   9       23.51       28.07      2.20 o 
   8   6   9       62.33       62.67      2.82 o 
   9   6   9       45.48       46.36      2.51 o 
  10   6   9        1.32        7.15      1.61 o 
  11   6   9       23.67       26.65      2.56 o 
   1   7   9      126.55      138.73      4.55 o 
   2   7   9      370.53      372.67      7.84 o 
   3   7   9       39.18       44.79      2.84 o 
   4   7   9        5.12        8.05      1.82 o 
   5   7   9       54.61       63.62      3.16 o 
   6   7   9       20.41       21.61      2.09 o 
   7   7   9       55.21       49.66      2.84 o 
   8   7   9       17.49       25.32      2.25 o 
   9   7   9        6.38       14.18      1.96 o 
   1   8   9       15.48       18.61      2.42 o 
   2   8   9       15.01       17.20      2.42 o 
   3   8   9        7.06       14.67      2.26 o 
   4   8   9       63.13       67.94      3.73 o 
   5   8   9       27.51       40.21      3.03 o 
   6   8   9       49.69       64.52      3.60 o 
   0   0  10     1256.05     1263.11     14.03 o 
   2   0  10      311.65      320.26      4.85 o 
   4   0  10      706.10      742.09      6.92 o 
   6   0  10     1559.39     1533.70     13.93 o 
   8   0  10      918.19      874.08      9.67 o 
  10   0  10       54.86       51.78      3.34 o 
  12   0  10      616.06      588.80      9.86 o 
  14   0  10       12.59       25.35      4.23 o 
   0   1  10      468.05      502.24      5.20 o 
   1   1  10      226.95      200.50      2.37 o 
   2   1  10      306.11      295.70      3.05 o 
   3   1  10       91.63       89.66      1.49 o 
   4   1  10      301.88      328.10      3.03 o 
   5   1  10       94.01      105.36      1.98 o 
   6   1  10      947.27      897.74      6.23 o 
   7   1  10       85.46      100.61      2.11 o 
   8   1  10      236.29      251.53      3.42 o 
   9   1  10      572.26      508.97      6.05 o 
  10   1  10      274.72      236.01      4.24 o 
  11   1  10       30.42       37.87      2.03 o 
  12   1  10      151.73      154.72      3.81 o 
  13   1  10        9.23       11.80      2.07 o 
  14   1  10       59.70       68.59      3.69 o 
   0   2  10       80.40       82.51      2.49 o 
   1   2  10       71.63       81.98      1.75 o 
   2   2  10      395.34      425.56      3.70 o 
   3   2  10       52.42       65.52      1.45 o 
   4   2  10      210.24      238.85      2.67 o 
   5   2  10      191.12      199.67      2.55 o 
   6   2  10      193.14      184.24      2.74 o 
   7   2  10      466.32      419.26      4.26 o 
   8   2  10      363.40      346.93      4.30 o 
   9   2  10      102.16       94.58      2.70 o 
  10   2  10      221.82      193.00      3.82 o 
  11   2  10       40.50       44.54      2.63 o 
  12   2  10      128.90      144.09      4.50 o 
  13   2  10       44.54       44.20      2.83 o 
  14   2  10       27.99       27.90      2.56 o 
   0   3  10      946.93      972.82      9.98 o 
   1   3  10      409.73      419.28      3.98 o 
   2   3  10        0.72        3.16      0.96 o 
   3   3  10       40.81       45.81      1.49 o 
   4   3  10      340.38      325.18      3.42 o 
   5   3  10       96.48      104.56      2.49 o 
   6   3  10      651.71      599.45      5.59 o 
   7   3  10       91.11       97.28      2.78 o 
   8   3  10      143.82      150.95      3.81 o 
   9   3  10       46.81       36.58      2.52 o 
  10   3  10      321.54      264.45      5.10 o 
  11   3  10      142.14      144.07      4.22 o 
  12   3  10      144.87      139.46      4.44 o 
  13   3  10       79.42       94.02      3.91 o 
   0   4  10      377.92      361.67      5.13 o 
   1   4  10      124.32      130.63      2.26 o 
   2   4  10      132.97      136.59      2.30 o 
   3   4  10      114.01      124.82      2.34 o 
   4   4  10        6.77        9.37      1.17 o 
   5   4  10      290.05      251.86      4.08 o 
   6   4  10      666.04      595.07      7.08 o 
   7   4  10      271.67      264.06      4.72 o 
   8   4  10       93.31       96.77      3.22 o 
   9   4  10      122.82      116.50      3.62 o 
  10   4  10       85.87       80.34      3.26 o 
  11   4  10      159.33      173.68      4.36 o 
  12   4  10       36.02       39.79      2.80 o 
   0   5  10      733.70      702.67     13.35 o 
   1   5  10      625.48      577.41      7.42 o 
   2   5  10      437.40      426.00      6.30 o 
   3   5  10      679.43      617.29      7.48 o 
   4   5  10      128.20      121.35      3.47 o 
   5   5  10      148.36      147.51      3.71 o 
   6   5  10       69.69       68.20      2.84 o 
   7   5  10       55.73       51.56      2.55 o 
   8   5  10       11.71       15.85      1.83 o 
   9   5  10       86.99       87.54      3.10 o 
  10   5  10        7.26       13.35      1.80 o 
  11   5  10       24.36       26.62      2.45 o 
   0   6  10      299.76      282.63      8.10 o 
   1   6  10      153.47      156.61      4.59 o 
   2   6  10        6.37        8.91      2.05 o 
   3   6  10       91.22      100.90      3.60 o 
   4   6  10      177.95      177.21      4.41 o 
   5   6  10       17.37       18.93      1.87 o 
   6   6  10       40.03       43.28      2.77 o 
   7   6  10       11.77       17.79      1.83 o 
   8   6  10       56.15       62.00      2.73 o 
   9   6  10       71.03       74.63      2.91 o 
  10   6  10       16.44       14.74      1.73 o 
   0   7  10       29.42       24.92      3.77 o 
   1   7  10      256.00      251.30      5.70 o 
   2   7  10      182.92      181.48      5.00 o 
   3   7  10      141.29      131.14      4.03 o 
   4   7  10       65.77       71.70      3.19 o 
   5   7  10        3.81        7.31      1.82 o 
   6   7  10       19.47       22.91      2.12 o 
   7   7  10        9.84       16.57      1.90 o 
   8   7  10        1.85        7.33      1.49 o 
   0   8  10      118.58      113.93      6.20 o 
   1   8  10       56.58       64.55      3.57 o 
   2   8  10      121.42      119.07      4.44 o 
   3   8  10       16.24       21.83      2.37 o 
   4   8  10       11.72       19.52      2.27 o 
   2   0  11      224.87      228.46      4.25 o 
   4   0  11     1176.60     1112.35      9.54 o 
   6   0  11      471.72      461.98      6.23 o 
   8   0  11       98.40       98.99      3.86 o 
  10   0  11      266.44      254.42      6.17 o 
  12   0  11       22.28       22.91      2.89 o 
  14   0  11       47.49       48.18      5.32 o 
   1   1  11      248.01      260.71      2.82 o 
   2   1  11       34.48       35.11      1.33 o 
   3   1  11      766.19      741.44      5.40 o 
   4   1  11      140.44      132.78      1.99 o 
   5   1  11       65.24       74.30      1.88 o 
   6   1  11       45.51       56.68      1.98 o 
   7   1  11       82.13       94.80      2.31 o 
   8   1  11      334.58      325.55      4.44 o 
   9   1  11      192.53      176.57      3.71 o 
  10   1  11      462.17      447.57      5.91 o 
  11   1  11       14.04       18.45      1.71 o 
  12   1  11       72.39       81.80      3.15 o 
  13   1  11       34.13       30.46      2.46 o 
  14   1  11        0.53        8.92      1.91 o 
   1   2  11       62.16       75.38      1.77 o 
   2   2  11       78.00       81.21      1.77 o 
   3   2  11      201.40      215.68      2.62 o 
   4   2  11      316.00      325.75      3.22 o 
   5   2  11      149.75      149.36      2.22 o 
   6   2  11      170.22      178.73      2.81 o 
   7   2  11       22.63       20.25      1.54 o 
   8   2  11      141.57      133.85      3.15 o 
   9   2  11      338.27      321.00      4.76 o 
  10   2  11      112.55      114.03      3.24 o 
  11   2  11      127.31      139.52      4.27 o 
  12   2  11       83.14       83.48      3.73 o 
  13   2  11       25.45       24.09      2.20 o 
   1   3  11      144.69      159.44      2.54 o 
   2   3  11       26.24       27.91      1.34 o 
   3   3  11       25.15       30.66      1.36 o 
   4   3  11       31.17       37.84      1.62 o 
   5   3  11       75.36       77.86      2.37 o 
   6   3  11      282.44      255.28      4.34 o 
   7   3  11       80.15       87.61      3.02 o 
   8   3  11      139.34      145.85      3.82 o 
   9   3  11      105.45      109.84      3.62 o 
  10   3  11      104.18      105.22      3.62 o 
  11   3  11       71.99       71.47      3.28 o 
  12   3  11       73.53       89.22      3.80 o 
  13   3  11        2.39        8.22      1.74 o 
   1   4  11      131.10      133.67      2.88 o 
   2   4  11      188.42      190.47      3.41 o 
   3   4  11       97.84      100.04      2.75 o 
   4   4  11       59.64       58.68      2.48 o 
   5   4  11      178.64      175.18      3.88 o 
   6   4  11        0.09       -1.53      1.53 o 
   7   4  11      124.93      118.41      3.46 o 
   8   4  11       26.45       26.87      2.26 o 
   9   4  11       89.81      104.20      3.50 o 
  10   4  11      119.06      126.44      3.90 o 
  11   4  11       45.12       45.89      2.69 o 
  12   4  11       23.40       36.04      2.69 o 
   1   5  11       57.18       51.33      2.86 o 
   2   5  11      104.64      107.32      3.54 o 
   3   5  11       50.15       48.70      2.78 o 
   4   5  11      347.11      314.95      5.18 o 
   5   5  11        0.70        1.89      1.59 o 
   6   5  11       60.29       61.99      2.77 o 
   7   5  11       76.36       65.65      2.84 o 
   8   5  11       41.57       39.35      2.36 o 
   9   5  11        0.82        7.44      1.42 o 
  10   5  11       24.58       25.51      2.14 o 
  11   5  11        0.27        3.91      1.73 o 
   1   6  11      205.40      185.10      4.90 o 
   2   6  11      906.14      838.79      9.83 o 
   3   6  11      153.81      156.93      4.30 o 
   4   6  11      151.82      148.43      4.19 o 
   5   6  11       12.16       18.10      1.90 o 
   6   6  11       65.73       65.87      2.83 o 
   7   6  11        0.61        5.78      1.48 o 
   8   6  11       42.98       40.65      2.31 o 
   9   6  11       26.98       35.98      2.17 o 
   1   7  11      315.74      293.45      6.15 o 
   2   7  11       23.32       26.43      2.63 o 
   3   7  11       68.80       73.30      3.30 o 
   4   7  11        8.56       11.64      1.79 o 
   5   7  11      119.76      121.99      3.98 o 
   6   7  11       69.55       77.69      3.36 o 
   7   7  11       64.55       67.53      3.16 o 
   1   8  11      139.86      151.83      4.99 o 
   2   8  11       61.90       72.26      3.77 o 
   0   0  12      105.36      108.96      3.23 o 
   2   0  12      279.20      254.11      4.67 o 
   4   0  12      181.29      194.82      3.41 o 
   6   0  12     1150.83     1098.85     11.46 o 
   8   0  12       11.06       13.33      2.51 o 
  10   0  12       63.85       59.51      3.57 o 
  12   0  12       15.37       24.31      2.64 o 
   0   1  12      136.35      140.09      2.67 o 
   1   1  12      189.78      175.12      2.41 o 
   2   1  12      192.91      184.96      2.56 o 
   3   1  12      181.02      182.88      2.65 o 
   4   1  12      676.79      650.86      5.00 o 
   5   1  12       32.51       36.27      1.48 o 
   6   1  12      184.37      178.95      2.94 o 
   7   1  12      197.72      181.68      3.13 o 
   8   1  12      317.05      285.73      4.41 o 
   9   1  12      136.94      140.27      3.53 o 
  10   1  12       48.74       57.37      2.47 o 
  11   1  12       34.39       42.92      2.17 o 
  12   1  12      364.10      339.28      6.36 o 
  13   1  12      110.24      112.37      4.45 o 
   0   2  12      604.76      602.18      7.09 o 
   1   2  12      231.85      222.07      2.81 o 
   2   2  12      118.04      130.75      2.18 o 
   3   2  12      226.55      220.01      2.82 o 
   4   2  12      148.33      156.78      2.56 o 
   5   2  12       94.99      100.84      2.18 o 
   6   2  12       42.03       41.07      1.76 o 
   7   2  12       85.48       84.81      2.53 o 
   8   2  12       32.26       34.59      2.04 o 
   9   2  12      920.48      819.67      8.19 o 
  10   2  12       37.37       43.67      2.29 o 
  11   2  12       37.41       38.44      2.79 o 
  12   2  12       84.53       83.15      3.85 o 
  13   2  12        7.24       11.86      1.81 o 
   0   3  12      401.85      384.47      6.28 o 
   1   3  12       59.84       69.39      1.96 o 
   2   3  12       19.55       22.23      1.53 o 
   3   3  12      102.32      108.03      2.37 o 
   4   3  12       85.93       89.53      2.44 o 
   5   3  12        1.30        1.97      1.34 o 
   6   3  12      137.99      132.84      3.50 o 
   7   3  12        3.56        4.42      1.61 o 
   8   3  12       67.87       72.31      2.99 o 
   9   3  12       36.33       41.86      2.64 o 
  10   3  12      110.60      101.37      3.61 o 
  11   3  12      195.38      211.44      4.94 o 
  12   3  12        1.95       10.63      1.82 o 
   0   4  12       33.73       24.07      2.88 o 
   1   4  12      306.47      279.76      4.77 o 
   2   4  12      166.42      155.99      3.72 o 
   3   4  12       23.07       18.18      1.98 o 
   4   4  12      110.31      102.49      3.22 o 
   5   4  12      280.21      254.73      4.61 o 
   6   4  12      451.78      406.41      5.92 o 
   7   4  12      401.13      358.16      5.63 o 
   8   4  12       18.41       18.59      1.92 o 
   9   4  12       79.07       76.46      3.17 o 
  10   4  12        4.76        9.75      1.66 o 
  11   4  12       32.82       43.61      2.64 o 
   0   5  12      222.78      197.01      8.35 o 
   1   5  12       12.94       12.22      2.07 o 
   2   5  12      165.40      150.26      4.02 o 
   3   5  12      107.23      101.48      3.51 o 
   4   5  12      128.71      132.58      3.66 o 
   5   5  12      181.69      166.67      3.97 o 
   6   5  12       79.83       78.01      3.08 o 
   7   5  12        3.39        7.69      1.58 o 
   8   5  12       12.07       13.34      1.68 o 
   9   5  12        2.95       11.59      1.62 o 
  10   5  12       28.54       29.79      2.19 o 
   0   6  12      117.10      116.79      5.91 o 
   1   6  12      280.29      264.79      5.68 o 
   2   6  12       14.44       17.32      2.18 o 
   3   6  12        5.24       11.54      1.90 o 
   4   6  12        4.79        6.33      1.77 o 
   5   6  12        6.37        8.85      1.70 o 
   6   6  12       12.95       14.67      1.70 o 
   7   6  12       44.89       41.04      2.35 o 
   8   6  12       21.29       18.78      1.93 o 
   0   7  12      618.76      551.23     12.23 o 
   1   7  12       22.76       37.74      2.89 o 
   2   7  12      108.07      113.85      4.31 o 
   3   7  12       75.64       91.01      3.78 o 
   4   7  12       16.20       24.24      2.20 o 
   5   7  12       13.46       17.29      1.93 o 
   2   0  13      807.64      756.69      8.98 o 
   4   0  13      552.46      515.80      6.59 o 
   6   0  13      267.04      237.49      4.67 o 
   8   0  13       18.94       20.64      2.60 o 
  10   0  13      245.03      260.79      6.44 o 
  12   0  13       67.02       76.67      4.13 o 
   1   1  13       40.49       47.63      1.59 o 
   2   1  13       91.59       90.03      1.98 o 
   3   1  13      325.40      318.28      3.57 o 
   4   1  13      422.31      390.44      3.71 o 
   5   1  13      191.39      193.14      2.87 o 
   6   1  13        1.03        4.57      1.15 o 
   7   1  13       23.11       26.53      1.84 o 
   8   1  13       88.34      100.88      2.95 o 
   9   1  13       96.93      106.13      3.18 o 
  10   1  13       39.14       51.64      2.37 o 
  11   1  13       68.00       77.31      2.91 o 
  12   1  13       44.39       40.23      2.57 o 
   1   2  13      121.51      132.38      2.24 o 
   2   2  13      200.04      196.85      2.67 o 
   3   2  13      141.04      135.99      2.31 o 
   4   2  13      294.95      276.60      3.45 o 
   5   2  13       99.05      101.78      2.37 o 
   6   2  13      198.82      182.19      3.30 o 
   7   2  13       73.79       75.70      2.56 o 
   8   2  13      105.91      101.47      2.90 o 
   9   2  13      178.18      163.24      3.47 o 
  10   2  13       85.76       84.34      2.93 o 
  11   2  13       47.08       48.46      2.90 o 
  12   2  13       42.93       40.00      2.69 o 
   1   3  13      223.28      212.26      3.40 o 
   2   3  13      818.13      757.27      7.12 o 
   3   3  13       24.08       27.16      1.71 o 
   4   3  13        7.65        8.69      1.44 o 
   5   3  13      131.00      130.06      3.28 o 
   6   3  13       48.63       53.93      2.55 o 
   7   3  13       40.16       44.14      2.42 o 
   8   3  13       72.81       80.39      3.14 o 
   9   3  13       64.27       71.91      3.13 o 
  10   3  13      304.70      308.60      5.66 o 
  11   3  13       26.14       24.67      2.13 o 
   1   4  13       44.67       57.11      2.77 o 
   2   4  13      291.94      250.29      4.74 o 
   3   4  13       77.61       75.36      2.93 o 
   4   4  13       59.62       56.28      2.66 o 
   5   4  13      135.74      123.32      3.55 o 
   6   4  13       49.42       52.09      2.64 o 
   7   4  13       53.70       61.41      2.76 o 
   8   4  13       92.28       78.63      3.05 o 
   9   4  13       53.38       61.52      2.92 o 
  10   4  13       41.39       41.85      2.65 o 
   1   5  13       10.43        9.96      2.00 o 
   2   5  13       63.16       60.02      2.92 o 
   3   5  13       50.44       60.78      2.95 o 
   4   5  13       69.75       75.55      3.06 o 
   5   5  13       27.77       31.02      2.24 o 
   6   5  13       15.73       23.36      2.06 o 
   7   5  13       98.27       90.51      3.27 o 
   8   5  13       31.49       31.94      2.16 o 
   9   5  13       13.34       18.91      1.87 o 
   1   6  13      111.13      124.36      4.31 o 
   2   6  13      198.78      192.15      4.77 o 
   3   6  13       53.45       61.92      3.10 o 
   4   6  13       20.03       21.32      2.10 o 
   5   6  13       19.30       25.22      2.19 o 
   6   6  13        6.33        7.92      1.48 o 
   7   6  13       17.36       23.49      1.90 o 
   1   7  13      349.12      325.63      6.61 o 
   2   7  13       44.00       45.74      3.05 o 
   3   7  13       53.70       75.28      3.52 o 
   0   0  14      604.82      573.81      9.82 o 
   2   0  14        6.54        5.53      1.93 o 
   4   0  14      244.17      222.30      5.70 o 
   6   0  14      732.36      678.92      8.98 o 
   8   0  14       39.97       45.15      3.18 o 
  10   0  14       61.93       75.99      3.81 o 
   0   1  14      114.48      122.29      3.47 o 
   1   1  14      507.78      475.35      4.63 o 
   2   1  14       48.75       56.30      1.88 o 
   3   1  14      284.15      260.37      3.36 o 
   4   1  14       44.85       50.04      1.91 o 
   5   1  14       58.16       67.30      1.84 o 
   6   1  14       28.83       30.21      1.63 o 
   7   1  14       90.96       89.77      2.72 o 
   8   1  14       28.20       25.43      2.44 o 
   9   1  14        3.88        9.88      1.63 o 
  10   1  14       12.48       16.05      1.53 o 
  11   1  14        0.27        7.93      1.35 o 
   0   2  14      474.55      439.50      6.07 o 
   1   2  14      693.99      654.65      5.71 o 
   2   2  14      356.26      331.42      3.91 o 
   3   2  14       13.82       15.72      1.33 o 
   4   2  14      179.01      175.67      2.90 o 
   5   2  14        9.26        9.98      1.27 o 
   6   2  14       56.35       64.31      2.33 o 
   7   2  14       39.31       32.22      1.93 o 
   8   2  14       77.36       82.51      2.75 o 
   9   2  14       55.51       58.49      2.39 o 
  10   2  14      108.93      121.01      3.38 o 
  11   2  14       69.48       75.80      3.57 o 
   0   3  14      267.02      263.46      6.08 o 
   1   3  14      106.72      101.97      2.74 o 
   2   3  14       41.67       41.34      1.97 o 
   3   3  14      157.06      148.54      3.32 o 
   4   3  14       13.59       16.27      1.68 o 
   5   3  14       91.41       89.42      2.98 o 
   6   3  14       46.49       52.80      2.54 o 
   7   3  14       39.85       41.67      2.38 o 
   8   3  14      139.35      129.89      3.72 o 
   9   3  14      105.96      127.61      3.88 o 
  10   3  14       75.96       82.39      3.32 o 
   0   4  14      383.22      350.69      8.34 o 
   1   4  14       10.05       10.93      1.88 o 
   2   4  14       22.74       17.69      1.97 o 
   3   4  14       19.90       23.33      2.07 o 
   4   4  14       99.62      105.77      3.30 o 
   5   4  14      139.53      140.28      3.71 o 
   6   4  14       82.37       85.48      3.13 o 
   7   4  14        9.25       12.80      1.71 o 
   8   4  14       92.26       92.43      3.27 o 
   9   4  14      120.05      130.47      3.90 o 
   0   5  14        7.14       12.47      2.83 o 
   1   5  14        8.76       11.19      1.95 o 
   2   5  14       13.01       14.41      1.97 o 
   3   5  14       11.69       14.57      1.94 o 
   4   5  14       29.44       36.89      2.49 o 
   5   5  14       92.47       94.79      3.31 o 
   6   5  14       21.13       21.95      1.93 o 
   7   5  14      109.95      121.93      3.70 o 
   8   5  14       89.40       99.20      3.57 o 
   0   6  14       91.31       84.65      6.28 o 
   1   6  14        3.92       11.49      1.93 o 
   2   6  14       71.85       75.74      3.53 o 
   3   6  14       27.13       27.60      2.31 o 
   4   6  14       40.77       48.30      2.79 o 
   5   6  14       19.48       22.79      2.16 o 
   2   0  15      579.63      578.97      7.94 o 
   4   0  15      373.76      344.23      7.59 o 
   6   0  15      612.89      596.99      9.13 o 
   8   0  15       34.80       42.41      3.09 o 
  10   0  15       36.92       38.91      2.95 o 
   1   1  15      536.47      507.65      5.34 o 
   2   1  15      670.94      610.08      5.63 o 
   3   1  15        7.86        8.46      1.23 o 
   4   1  15      230.58      224.02      3.45 o 
   5   1  15       19.83       23.41      1.83 o 
   6   1  15       39.40       43.23      1.88 o 
   7   1  15       21.58       25.29      1.75 o 
   8   1  15       21.98       22.42      1.79 o 
   9   1  15        7.65       13.89      1.47 o 
  10   1  15       90.20      100.65      3.21 o 
   1   2  15      166.68      169.34      2.82 o 
   2   2  15       68.09       74.26      2.40 o 
   3   2  15       58.71       60.98      2.34 o 
   4   2  15       68.34       64.37      1.94 o 
   5   2  15       10.66       13.10      1.65 o 
   6   2  15        8.44       17.67      1.56 o 
   7   2  15        6.27        9.24      1.38 o 
   8   2  15        8.49       10.30      1.47 o 
   9   2  15      107.40      122.14      3.29 o 
  10   2  15      140.23      171.15      4.37 o 
   1   3  15      131.97      135.04      3.47 o 
   2   3  15       47.42       60.21      2.53 o 
   3   3  15       12.18       16.95      1.74 o 
   4   3  15        0.10        3.21      1.38 o 
   5   3  15      149.57      136.01      3.48 o 
   6   3  15       33.57       40.59      2.28 o 
   7   3  15       23.20       25.17      2.02 o 
   8   3  15       42.89       60.67      2.88 o 
   9   3  15       12.24       18.90      1.86 o 
   1   4  15       16.00       13.14      1.89 o 
   2   4  15       88.45       84.82      3.10 o 
   3   4  15      351.91      320.71      5.50 o 
   4   4  15       11.10       14.32      1.74 o 
   5   4  15       75.45       76.03      2.97 o 
   6   4  15       21.31       27.02      2.06 o 
   7   4  15       31.76       35.80      2.29 o 
   8   4  15      113.08      110.45      3.53 o 
   1   5  15       23.49       27.42      2.30 o 
   2   5  15       29.68       34.68      2.44 o 
   3   5  15       25.75       35.87      2.41 o 
   4   5  15      220.57      210.70      5.15 o 
   5   5  15       44.77       56.82      2.81 o 
   6   5  15       10.45       18.28      1.77 o 
   2   6  15        7.03       14.69      1.96 o 
   3   6  15       49.00       62.79      3.18 o 
   0   0  16      299.98      298.57      8.19 o 
   2   0  16      468.87      461.94      8.40 o 
   4   0  16      310.21      290.05      7.05 o 
   6   0  16      187.89      180.93      5.36 o 
   8   0  16       41.81       55.27      3.31 o 
   0   1  16      314.49      307.78      5.67 o 
   1   1  16      133.59      136.72      2.61 o 
   2   1  16       35.48       44.85      1.92 o 
   3   1  16      146.08      142.77      3.33 o 
   4   1  16       49.20       51.55      2.07 o 
   5   1  16        8.23       13.37      1.59 o 
   6   1  16       68.57       75.33      2.34 o 
   7   1  16       83.32       89.65      2.77 o 
   8   1  16       58.53       61.63      2.41 o 
   9   1  16        9.79       19.95      1.55 o 
   0   2  16      180.41      185.09      4.61 o 
   1   2  16      203.33      195.16      3.40 o 
   2   2  16       70.16       75.40      2.85 o 
   3   2  16        7.00        7.88      1.71 o 
   4   2  16       19.12       21.05      1.87 o 
   5   2  16       17.81       17.17      1.45 o 
   6   2  16      111.55      111.80      2.93 o 
   7   2  16       31.52       38.22      1.96 o 
   8   2  16       47.30       63.94      2.48 o 
   9   2  16       22.73       30.29      1.83 o 
   0   3  16      722.62      689.12     13.68 o 
   1   3  16       56.71       71.99      2.74 o 
   2   3  16      109.89      107.27      3.12 o 
   3   3  16       80.43       88.41      2.79 o 
   4   3  16       35.00       37.15      2.10 o 
   5   3  16       91.87       97.01      3.03 o 
   7   3  16        0.24        7.64      1.40 o 
   8   3  16      128.75      129.71      3.80 o 
   0   4  16      112.59      118.82      5.06 o 
   1   4  16       38.75       42.19      2.49 o 
   2   4  16       37.26       40.38      2.40 o 
   3   4  16        9.62        8.06      1.71 o 
   4   4  16      210.95      203.29      4.34 o 
   5   4  16      183.48      178.30      4.09 o 
   6   4  16       51.08       54.89      2.72 o 
   0   5  16       58.29       57.47      4.19 o 
   1   5  16       27.90       36.63      2.50 o 
   2   5  16        9.61       13.04      1.87 o 
   3   5  16       59.11       75.09      3.25 o 
   4   5  16      104.29      114.50      3.92 o 
   2   0  17      495.58      451.85      9.01 o 
   4   0  17      480.21      433.30      8.88 o 
   6   0  17       54.00       66.91      3.33 o 
   8   0  17      189.17      208.89      5.52 o 
   1   1  17       32.53       40.42      2.24 o 
   2   1  17      179.48      185.25      4.16 o 
   3   1  17       67.54       72.13      2.90 o 
   4   1  17       22.60       21.11      2.03 o 
   5   1  17       11.87       21.82      1.70 o 
   6   1  17      165.71      163.43      3.97 o 
   7   1  17       73.69       84.42      2.49 o 
   8   1  17       44.37       57.48      2.46 o 
   1   2  17       13.80       20.27      1.89 o 
   2   2  17       45.96       54.18      2.67 o 
   3   2  17        1.58        6.31      1.43 o 
   4   2  17       22.63       25.75      1.93 o 
   5   2  17       68.88       70.84      2.76 o 
   6   2  17       25.15       33.68      1.78 o 
   7   2  17        7.62       17.45      1.75 o 
   1   3  17       55.01       61.70      2.48 o 
   2   3  17       54.40       70.23      3.14 o 
   3   3  17       23.56       27.83      1.82 o 
   4   3  17       11.20       15.32      1.50 o 
   5   3  17        6.61       11.34      2.00 o 
   6   3  17       61.59       64.57      2.58 o 
   1   4  17       46.21       58.24      2.70 o 
   2   4  17       42.16       53.33      2.61 o 
   3   4  17        2.19       10.12      1.49 o 
   4   4  17       18.79       21.20      1.83 o 
   0   0  18      950.21      917.75     27.34 o 
   2   0  18       74.15       82.42      4.13 o 
   4   0  18       61.86       75.57      4.26 o 
   6   0  18        4.40        8.51      2.26 o 
   0   1  18      370.26      363.19      8.37 o 
   1   1  18      119.35      133.03      3.16 o 
   2   1  18       94.38      104.14      3.38 o 
   3   1  18       63.75       69.57      2.78 o 
   4   1  18       27.04       25.71      2.28 o 
   5   1  18       27.31       37.28      2.46 o 
   6   1  18       43.12       54.81      2.32 o 
   0   2  18       89.29       91.78      4.03 o 
   1   2  18      159.01      165.60      3.94 o 
   2   2  18       56.53       71.58      2.72 o 
   3   2  18       28.20       33.63      2.06 o 
   4   2  18       38.13       50.11      2.78 o 
   5   2  18       68.86       78.15      2.95 o 
   0   3  18       80.65       90.62      3.83 o 
   1   3  18       12.84       16.96      1.44 o 
   2   3  18        0.23        5.45      1.30 o 
   3   3  18        9.66       20.70      1.67 o 
   2   0  19      140.09      140.75      5.32 o 
   1   1  19      231.40      227.57      5.01 o 
   2   1  19       36.48       39.05      2.57 o 
   3   1  19       71.57       78.47      3.49 o 
   1   2  19      142.78      148.41      3.83 o 
                                                 
